# Supplementary material for: A high-resolution haplotype collection uncovers somatic hybridization, recombination and intercontinental movement in oat crown rust
Source: PLoS Genet. 2024 Nov 21;20(11):e1011493. doi: 10.1371/journal.pgen.1011493 (PMC11642970; doi:10.1371/journal.pgen.1011493)
Supplement: S1 Table — Publication, isolate collection, and sequencing information for 352 P. coronata f. sp. avenae isolates used in this study. (XLSX) [file pgen.1011493.s018.xlsx]

## Sheet: S1 Table
S1 Table. Publication, isolate collection, and sequencing information for 352 Puccinia coronata f. sp. avenae isolates used in this study.
Isolate	Collection date	Collection location	Host	Publication1	Sequencing provider	Short read deposit	Raw reads	Length of raw reads (bp)	Trimmed reads	Reads mapped (Pca203)	Bases mapped	% trimmed reads mapped	Mapped reads average coverage (208 Mb)	% multimapping	Excluded for contamination?2
12NC29	2012	North Carolina, USA	oat	Miller et al., 2018	UMGC	SRR5976114	144685142	14613199342	132394202	110791913	11135266644	83.6834	53.4936	47.9402	N
12SD80	2012	South Dakota, USA	oat	Miller et al., 2018	UMGC	SRR5976113	119424758	12061900558	105796638	94930605	9545509100	89.7293	45.8564	47.3408	N
15FL1-2	2015	Haugue, FL, USA	oat	Miller et al., 2020	UMGC	SRR7062961	57097394	7194271644	56599046	47166604	5886718089	83.3346	28.2797	42.5977	N
15FL1-4	2015	Haugue, FL, USA	oat	Miller et al., 2020	UMGC	SRR7062959	55293986	6967042236	54520412	43001665	5362881627	78.8726	25.7632	42.3468	N
15MN10-4	2015	Rosemount, MN, USA	oat	Miller et al., 2020	UMGC	SRR7062939	56982238	7179761988	56368490	45989629	5734808219	81.5875	27.5499	42.894	N
15MN10-5	2015	Rosemount, MN, USA	oat	Miller et al., 2020	UMGC	SRR7062950	57860036	7290364536	57279994	48752729	6085087090	85.113	29.2326	42.6449	N
15MN13-4	2015	Saint Paul, MN, USA	oat in buckthorn nursery	Miller et al., 2020	UMGC	SRR7062965	58528714	7374617964	57936902	47981831	5984097563	82.8174	28.7475	42.5397	N
15MN14-4	2015	Saint Paul, MN, USA	oat in buckthorn nursery	Miller et al., 2020	UMGC	SRR7062964	58332594	7349906844	57512496	48632234	6066890194	84.5594	29.1452	43.2492	N
15MN16-3	2015	Saint Paul, MN, USA	oat in buckthorn nursery	Miller et al., 2020	UMGC	SRR7062966	56902074	7169661324	56187918	46400327	5787341711	82.5806	27.8023	42.8014	N
15MN17-5	2015	Saint Paul, MN, USA	oat in buckthorn nursery	Miller et al., 2020	UMGC	SRR7062963	60356552	7604925552	59774812	50214556	6267066515	84.0062	30.1068	42.5205	N
15MN18-1	2015	Saint Paul, MN, USA	oat in buckthorn nursery	Miller et al., 2020	UMGC	SRR7062962	54407262	6855315012	53603814	44883399	5598387146	83.7317	26.8945	43.3677	N
15MN18-3	2015	Saint Paul, MN, USA	oat in buckthorn nursery	Miller et al., 2020	UMGC	SRR7062938	57699024	7270077024	57151994	48735680	6080768400	85.2738	29.2119	43.1618	N
15MN23-1	2015	SROC, Waseca, MN, USA	oat	Miller et al., 2020	UMGC	SRR7062934	55492170	6992013420	54814174	45645449	5693825455	83.2731	27.353	43.3145	N
15MN24-1	2015	SROC, Waseca, MN, USA	oat	Miller et al., 2020	UMGC	SRR7062935	56694364	7143489864	55635494	46494569	5786358739	83.57	27.7975	43.1261	N
15MN25-3	2015	SROC, Waseca, MN, USA	oat	Miller et al., 2020	UMGC	SRR7062936	59571760	7506041760	58537052	47707440	5938556020	81.4996	28.5287	42.8257	N
15MN27-3	2015	SWROC, Lamberton, MN, USA	oat	Miller et al., 2020	UMGC	SRR7062951	55091548	6941535048	54506280	38113843	4708799583	69.9256	22.621	43.8029	N
15MS7-1	2015	Beaumont, MS, USA	oat	Miller et al., 2020	UMGC	SRR7062931	57992774	7307089524	57474826	37934802	4724251614	66.0025	22.6952	43.1278	N
15ND19-5	2015	Cassellton, ND, USA	oat	Miller et al., 2020	UMGC	SRR7062968	55987158	7054381908	55344330	47139173	5883339844	85.1743	28.2634	43.7022	N
15ND20-3	2015	Cassellton, ND, USA	oat	Miller et al., 2020	UMGC	SRR7062971	60482632	7620811632	59877188	50592569	6313134298	84.4939	30.3282	42.9753	N
15ND20-4	2015	Cassellton, ND, USA	oat	Miller et al., 2020	UMGC	SRR7062970	58456064	7365464064	57860040	44702244	5571680165	77.2593	26.7662	43.1458	N
15NE8-4	2015	Mead, NE, USA	oat	Miller et al., 2020	UMGC	SRR7062955	57006544	7182824544	56527394	47100093	5875389978	83.3226	28.2252	42.9003	N
15NE8-5	2015	Mead, NE, USA	oat	Miller et al., 2020	UMGC	SRR7062954	60617252	7637773752	60077332	47820731	5963992448	79.5986	28.6509	42.8086	N
15NE9-1	2015	Lincoln, NE, USA	oat	Miller et al., 2020	UMGC	SRR7062953	87643980	11043141480	86487618	54343886	6446051571	62.8343	30.9667	46.0534	N
15NE9-3	2015	Lincoln, NE, USA	oat	Miller et al., 2020	UMGC	SRR7062952	60519604	7625470104	59921444	52472903	6554437841	87.5695	31.4874	42.5297	N
15OH12-3	2015	Logan County, OH, USA	oat	Miller et al., 2020	UMGC	SRR7062922	58375504	7355313504	57767632	49303485	6155168850	85.3479	29.5693	43.063	N
15SD11-1	2015	Beresford, SD, USA	oat	Miller et al., 2020	UMGC	SRR7062960	62242212	7842518712	61697012	53594308	6694616271	86.8669	32.1608	42.5906	N
15SD11-2	2015	Beresford, SD, USA	oat	Miller et al., 2020	UMGC	SRR7062957	59133766	7450854516	58609492	47253769	5895569141	80.6248	28.3222	43.7036	N
15SD30-1	2015	Volga, SD, USA	oat	Miller et al., 2020	UMGC	SRR7062937	61178100	7708440600	60674400	38029677	4738583758	62.6783	22.764	43.115	N
15SD30-3	2015	Volga, SD, USA	oat	Miller et al., 2020	UMGC	SRR7062958	60951382	7679874132	60331982	49399904	6161326618	81.8801	29.5989	43.0925	N
15TX3-1	2015	Uvalde, TX, USA	oat	Miller et al., 2020	UMGC	SRR7062956	63534632	8005363632	62898286	52464074	6541434523	83.411	31.4249	42.8574	N
16IL75-3	2016	Illinois, USA	oat	Hewitt et al., 2023	UMGC	SRR12548979	46977078	7093538778	45518226	39202960	5854958807	86.1259	28.1271	39.1004	N
16MN100-2	2016	Minnesota, USA	oat	Hewitt et al., 2023	UMGC	SRR12548978	48539988	7329538188	47214820	39635599	5922687645	83.9474	28.4525	38.6245	N
16MN101-1	2016	Minnesota, USA	oat	Hewitt et al., 2023	UMGC	SRR12548843	41143702	6212699002	39936892	33924553	5066510643	84.9454	24.3394	38.8824	N
16MN102-1	2016	Minnesota, USA	oat	Hewitt et al., 2023	UMGC	SRR12548832	49876608	7531367808	48438218	42773049	6399068874	88.3043	30.741	38.9627	N
16MN102-3	2016	Minnesota, USA	oat	Hewitt et al., 2023	UMGC	SRR12548821	47585952	7185478752	46121090	39371894	5879454538	85.3664	28.2448	38.823	N
16MN105-1	2016	Minnesota, USA	oat	Hewitt et al., 2023	UMGC	SRR12548936	44421348	6707623548	43093900	37069754	5542246093	86.0209	26.6248	39.1891	N
16MN106-3	2016	Minnesota, USA	oat	Hewitt et al., 2023	UMGC	SRR12548925	49833496	7524857896	48164288	41381486	6182424821	85.9174	29.7002	38.8892	N
16MN107-1	2016	Minnesota, USA	oat	Hewitt et al., 2023	UMGC	SRR12548914	48204252	7278842052	46753284	40180531	6002618182	85.9416	28.8364	38.3762	N
16MN107-3	2016	Minnesota, USA	oat	Hewitt et al., 2023	UMGC	SRR12548871	49762284	7514104884	48000544	41308406	6167089605	86.0582	29.6266	38.6958	N
16MN110-1	2016	Minnesota, USA	oat	Hewitt et al., 2023	UMGC	SRR12548860	42477392	6414086192	41401946	36573189	5465464899	88.3369	26.256	39.3501	N
16MN110-2	2016	Minnesota, USA	oat	Hewitt et al., 2023	UMGC	SRR12548977	45798060	6915507060	44501880	37757314	5638227373	84.8443	27.0859	39.3857	N
16MN118-2	2016	Minnesota, USA	oat	Hewitt et al., 2023	UMGC	SRR12548902	53236812	8038758612	51804890	44167951	6600512688	85.2583	31.7087	39.1181	N
16MN119-1	2016	Minnesota, USA	oat	Hewitt et al., 2023	UMGC	SRR12548891	48318538	7296099238	46907224	34976509	5217314854	74.5653	25.0639	38.8906	N
16MN121-2	2016	Minnesota, USA	oat	Hewitt et al., 2023	UMGC	SRR12548880	54458530	8223238030	52797280	45479286	6792102486	86.1394	32.6291	38.8043	N
16MN84-1	2016	Minnesota, USA	oat	Hewitt et al., 2023	UMGC	SRR12548965	51949376	7844355776	50550506	42945905	6409733380	84.9564	30.7922	39.0456	N
16MN85-1	2016	Minnesota, USA	oat	Hewitt et al., 2023	UMGC	SRR12548954	48594742	7337806042	47155294	40299309	6018814954	85.4608	28.9143	39.0698	N
16MN88-3	2016	Minnesota, USA	oat	Hewitt et al., 2023	UMGC	SRR12548849	44545974	6726442074	43256854	36189183	5405429173	83.6612	25.9676	39.1742	N
16MN90-2	2016	Minnesota, USA	oat	Hewitt et al., 2023	UMGC	SRR12548846	48361462	7302580762	47252026	39911115	5963141830	84.4643	28.6468	38.8734	N
16MN93-1	2016	Minnesota, USA	oat	Hewitt et al., 2023	UMGC	SRR12548845	55541256	8386729656	53572530	46148796	6889426312	86.1426	33.0966	38.6961	N
16MN93-2	2016	Minnesota, USA	oat	Hewitt et al., 2023	UMGC	SRR12548844	50285282	7593077582	48795166	42292193	6321528476	86.6729	30.3685	38.7365	N
16MN94-1	2016	Minnesota, USA	oat	Hewitt et al., 2023	UMGC	SRR12548842	49680134	7501700234	48048794	41269373	6163869978	85.8905	29.6111	38.7265	N
16MN94-2	2016	Minnesota, USA	oat	Hewitt et al., 2023	UMGC	SRR12548841	43342940	6544783940	42006634	35631555	5319719746	84.8236	25.5558	38.899	N
16MN98-2	2016	Minnesota, USA	oat	Hewitt et al., 2023	UMGC	SRR12548840	39364968	5944110168	38130496	32205252	4809105897	84.4606	23.1028	38.6894	N
16MN98-3	2016	Minnesota, USA	oat	Hewitt et al., 2023	UMGC	SRR12548839	42859468	6471779668	41734748	30880685	4600643638	73.9927	22.1014	39.1192	N
16MN99-1	2016	Minnesota, USA	oat	Hewitt et al., 2023	UMGC	SRR12548838	53803340	8124304340	52099264	43720393	6524451191	83.9175	31.3433	39.0143	N
16MN99-2	2016	Minnesota, USA	oat	Hewitt et al., 2023	UMGC	SRR12548837	48267554	7288400654	46807124	38701372	5776161438	82.6827	27.7485	39.0193	N
16MN99-3	2016	Minnesota, USA	oat	Hewitt et al., 2023	UMGC	SRR12548836	38178018	5764880718	37009220	31456153	4696441133	84.9954	22.5616	38.9437	N
16SD69-1	2016	South Dakota, USA	oat	Hewitt et al., 2023	UMGC	SRR12548835	46273682	6987325982	44869090	38660354	5773509979	86.1626	27.7358	39.1405	N
16SD74-2	2016	South Dakota, USA	oat	Hewitt et al., 2023	UMGC	SRR12548834	52726768	7961741968	51410868	43581336	6512434843	84.7707	31.2856	38.4255	N
16WI76-1	2016	Wisconsin, USA	oat	Hewitt et al., 2023	UMGC	SRR12548833	51275774	7742641874	50028480	42216577	6304299205	84.3851	30.2857	38.7497	N
17AR69-3	2017	Arkansas, USA	oat	Hewitt et al., 2023	UMGC	SRR12548831	53523394	8082032494	51920834	41664726	6215953811	80.2466	29.8613	39.0072	N
17FL16-1	2017	Florida, USA	oat	Hewitt et al., 2023	UMGC	SRR12548830	59696138	9014116838	58115754	38215700	5692774335	65.7579	27.348	39.8989	N
17FL20-1	2017	Florida, USA	oat	Hewitt et al., 2023	UMGC	SRR12548829	58776124	8875194724	57139224	46351012	6917183038	81.1194	33.23	40.2728	N
17FL20-2	2017	Florida, USA	oat	Hewitt et al., 2023	UMGC	SRR12548828	51472200	7772302200	49900496	37918903	5653007203	75.989	27.1569	38.9175	N
17FL20-3	2017	Florida, USA	oat	Hewitt et al., 2023	UMGC	SRR12548827	53223140	8036694140	51718720	37953211	5663312387	73.3839	27.2064	39.0206	N
17FL21-2	2017	Florida, USA	oat	Hewitt et al., 2023	UMGC	SRR12548826	54314468	8201484668	52787650	42310852	6319353984	80.1529	30.358	39.6316	N
17FL22-2	2017	Florida, USA	oat	Hewitt et al., 2023	UMGC	SRR12548825	50033826	7555107726	48416516	39830128	5945178785	82.2656	28.5605	39.7342	N
17FL23-1	2017	Florida, USA	oat	Hewitt et al., 2023	UMGC	SRR12548824	58839688	8884792888	57119096	43840470	6543353296	76.7527	31.4341	39.2318	N
17FL23-2	2017	Florida, USA	oat	Hewitt et al., 2023	UMGC	SRR12548823	48049080	7255411080	46587624	38639260	5772896595	82.9389	27.7329	39.5728	N
17FL26-3	2017	Florida, USA	oat	Hewitt et al., 2023	UMGC	SRR12548820	48940380	7389997380	47677418	39341792	5879602220	82.5166	28.2455	39.1789	N
17IA105-1	2017	Iowa, USA	oat	Hewitt et al., 2023	UMGC	SRR12548819	66267016	10006319416	64418372	49757297	7430877563	77.2408	35.6978	39.0252	N
17IA106-3	2017	Iowa, USA	oat	Hewitt et al., 2023	UMGC	SRR12548818	44368764	6699683364	42978774	36307054	5423340594	84.4767	26.0536	39.2963	N
17IA108-2	2017	Iowa, USA	oat	Hewitt et al., 2023	UMGC	SRR12548943	54193670	8183244170	52252446	42504885	6343961209	81.3453	30.4762	39.0654	N
17IA111-3	2017	Iowa, USA	oat	Hewitt et al., 2023	UMGC	SRR12548941	46103334	6961603434	44480928	36372498	5427207684	81.771	26.0722	38.6812	N
17IA116-1	2017	Iowa, USA	oat	Hewitt et al., 2023	UMGC	SRR12548940	49567414	7484679514	48065636	38784199	5787622824	80.6901	27.8036	38.5083	N
17IL75-3	2017	Illinois, USA	oat	Hewitt et al., 2023	UMGC	SRR12548939	50606870	7641637370	48609170	40364175	6026554254	83.0382	28.9514	38.7207	N
17IL76-1	2017	Illinois, USA	oat	Hewitt et al., 2023	UMGC	SRR12548938	53146028	8025050228	51415716	42865926	6400795664	83.3713	30.7493	39.2676	N
17LA48-2	2017	Louisiana, USA	oat	Hewitt et al., 2023	UMGC	SRR12548935	53904732	8139614532	52272554	43305600	6464784211	82.8458	31.0567	39.2048	N
17LA49-3	2017	Louisiana, USA	oat	Hewitt et al., 2023	UMGC	SRR12548934	48678684	7350481284	46887820	38743605	5781722627	82.6304	27.7753	38.8926	N
17LA50-2	2017	Louisiana, USA	oat	Hewitt et al., 2023	UMGC	SRR12548933	56278254	8498016354	54583144	40387253	6020926216	73.9922	28.9244	39.0172	N
17LA50-3	2017	Louisiana, USA	oat	Hewitt et al., 2023	UMGC	SRR12548932	48710564	7355295164	47243676	39685264	5931207903	84.0012	28.4934	39.169	N
17LA67-2	2017	Louisiana, USA	oat	Hewitt et al., 2023	UMGC	SRR12548931	51328122	7750546422	49901594	41616038	6217276699	83.3962	29.8677	38.4974	N
17MN145-1	2017	Minnesota, USA	oat	Hewitt et al., 2023	UMGC	SRR12548930	62237758	9397901458	60326232	49895859	7447510027	82.7101	35.7777	39.2488	N
17MN145-2	2017	Minnesota, USA	oat	Hewitt et al., 2023	UMGC	SRR12548929	57616538	8700097238	55551174	46131068	6884734211	83.0425	33.0741	39.1814	N
17MN146-1	2017	Minnesota, USA	oat	Hewitt et al., 2023	UMGC	SRR12548928	61388832	9269713632	59737858	47863078	7157946054	80.1219	34.3866	38.4438	N
17MN146-2	2017	Minnesota, USA	oat	Hewitt et al., 2023	UMGC	SRR12548927	48316182	7295743482	46745744	39182684	5851538471	83.8209	28.1107	38.6366	N
17MN150-1	2017	Minnesota, USA	oat	Hewitt et al., 2023	UMGC	SRR12548926	47803400	7218313400	46278252	40109269	5993907325	86.6698	28.7946	38.4761	N
17MN150-2	2017	Minnesota, USA	oat	Hewitt et al., 2023	UMGC	SRR12548924	55905014	8441657114	54253990	40001140	5966729334	73.7294	28.664	38.3103	N
17MN78-2	2017	Minnesota, USA	oat	Hewitt et al., 2023	UMGC	SRR12548923	57441598	8673681298	55760278	44274422	6610777478	79.4014	31.758	39.0448	N
17MNBT-10	2017	Saint Paul, MN, USA	buckthorn	Hewitt et al., 2023	UMGC	SRR12548922	52667020	7952720020	51470410	43234166	6460212117	83.9981	31.0347	38.8873	N
17MNBT-11	2017	Saint Paul, MN, USA	buckthorn	Hewitt et al., 2023	UMGC	SRR12548921	49521960	7477815960	47651566	38748533	5778440855	81.3164	27.7595	38.6653	N
17MNBT-12	2017	Saint Paul, MN, USA	buckthorn	Hewitt et al., 2023	UMGC	SRR12548920	55692256	8409530656	53795890	42247085	6294366830	78.5322	30.238	38.6184	N
17MNBT-13	2017	Saint Paul, MN, USA	buckthorn	Hewitt et al., 2023	UMGC	SRR12548919	58935932	8899325732	57055772	48751573	7276508506	85.4455	34.9562	39.0192	N
17MNBT-14	2017	Saint Paul, MN, USA	buckthorn	Hewitt et al., 2023	UMGC	SRR12548918	50216636	7582712036	48199752	38645367	5759648729	80.1775	27.6692	38.8814	N
17MNBT-15	2017	Saint Paul, MN, USA	buckthorn	Hewitt et al., 2023	UMGC	SRR12548917	46474628	7017668828	44779078	36385424	5425367465	81.2554	26.0633	38.9962	N
17MNBT-16	2017	Saint Paul, MN, USA	buckthorn	Hewitt et al., 2023	UMGC	SRR12548916	41808754	6313121854	40347078	32818736	4885881236	81.341	23.4717	38.8172	N
17MNBT-17	2017	Saint Paul, MN, USA	buckthorn	Hewitt et al., 2023	UMGC	SRR12548915	47870018	7228372718	46210850	39564516	5906881890	85.6174	28.3765	38.6253	N
17MNBT-18	2017	Saint Paul, MN, USA	buckthorn	Hewitt et al., 2023	UMGC	SRR12548913	46616118	7039033818	45006148	38756374	5787123795	86.1135	27.8012	38.8561	N
17MNBT-19	2017	Saint Paul, MN, USA	buckthorn	Hewitt et al., 2023	UMGC	SRR12548912	54918552	8292701352	52675890	41764419	6223379193	79.2856	29.897	38.5605	N
17MNBT-2	2017	Saint Paul, MN, USA	buckthorn	Hewitt et al., 2023	UMGC	SRR12548872	54874302	8286019602	53124872	45319064	6767976189	85.3067	32.5132	36.5704	N
17MNBT-20	2017	Saint Paul, MN, USA	buckthorn	Hewitt et al., 2023	UMGC	SRR12548878	56710390	8563268890	54417964	42462769	6323666570	78.0308	30.3788	29.5203	N
17MNBT-21	2017	Saint Paul, MN, USA	buckthorn	Hewitt et al., 2023	UMGC	SRR12548877	42049026	6349402926	40523710	32602785	4860721736	80.4536	23.3508	40.5272	N
17MNBT-23	2017	Saint Paul, MN, USA	buckthorn	Hewitt et al., 2023	UMGC	SRR12548875	44423532	6707953332	42582782	34040682	5071534324	79.94	24.3635	50.6348	N
17MNBT-24	2017	Saint Paul, MN, USA	buckthorn	Hewitt et al., 2023	UMGC	SRR12548874	56331266	8506021166	53971634	44260188	6598435889	82.0064	31.6987	39.7599	N
17MNBT-3	2017	Saint Paul, MN, USA	buckthorn	Hewitt et al., 2023	UMGC	SRR12548870	49821932	7523111732	48124886	40303488	6014871534	83.7477	28.8953	38.6279	N
17MNBT-4	2017	Saint Paul, MN, USA	buckthorn	Hewitt et al., 2023	UMGC	SRR12548869	48460604	7317551204	47222966	38613630	5764044019	81.7688	27.6903	39.1032	N
17MNBT-5	2017	Saint Paul, MN, USA	buckthorn	Hewitt et al., 2023	UMGC	SRR12548868	54456868	8222987068	52605120	42287932	6307060241	80.3875	30.299	38.6174	N
17MNBT-6	2017	Saint Paul, MN, USA	buckthorn	Hewitt et al., 2023	UMGC	SRR12548867	53673090	8104636590	51855388	42945391	6409187760	82.8176	30.7896	38.5795	N
17MNBT-7	2017	Saint Paul, MN, USA	buckthorn	Hewitt et al., 2023	UMGC	SRR12548866	55170434	8330735534	53361234	45394345	6778439502	85.0699	32.5635	38.7253	N
17MNBT-8	2017	Saint Paul, MN, USA	buckthorn	Hewitt et al., 2023	UMGC	SRR12548865	52299126	7897168026	50687142	43384819	6478573874	85.5933	31.1229	39.2524	N
17MNBT-9	2017	Saint Paul, MN, USA	buckthorn	Hewitt et al., 2023	UMGC	SRR12548864	54327690	8203481190	52433464	43771210	6532459892	83.4795	31.3818	38.4816	N
17MS65-1	2017	Mississippi, USA	oat	Hewitt et al., 2023	UMGC	SRR12548863	46084628	6958778828	44961858	37697952	5631054889	83.8443	27.0515	38.7338	N
17MS65-3	2017	Mississippi, USA	oat	Hewitt et al., 2023	UMGC	SRR12548862	50886146	7683808046	49479302	37698618	5625277554	76.1907	27.0237	38.6028	N
17SD126-1	2017	South Dakota, USA	oat	Hewitt et al., 2023	UMGC	SRR12548859	54120252	8172158052	52322742	42582093	6353159798	81.3835	30.5204	38.6844	N
17SD126-2	2017	South Dakota, USA	oat	Hewitt et al., 2023	UMGC	SRR12548858	51008116	7702225516	49715386	42470758	6353602464	85.4278	30.5226	38.6889	N
17SD126-3	2017	South Dakota, USA	oat	Hewitt et al., 2023	UMGC	SRR12548857	52466862	7922496162	50880590	43375865	6482001041	85.2503	31.1394	38.1018	N
17SD129-3	2017	South Dakota, USA	oat	Hewitt et al., 2023	UMGC	SRR12548856	52443826	7919017726	50936570	42257103	6316330389	82.9602	30.3435	38.7175	N
17SD132-1	2017	South Dakota, USA	oat	Hewitt et al., 2023	UMGC	SRR12548855	46936882	7087469182	45366774	36194454	5403216227	79.7819	25.9569	39.1008	N
17SD133-2	2017	South Dakota, USA	oat	Hewitt et al., 2023	UMGC	SRR12548854	50109916	7566597316	48638018	40024454	5977637403	82.2905	28.7164	38.831	N
17SD80-2	2017	South Dakota, USA	oat	Hewitt et al., 2023	UMGC	SRR12548852	50861020	7680014020	49467668	39161443	5846300862	79.1657	28.0855	39.2806	N
17TX1-2	2017	Texas, USA	oat	Hewitt et al., 2023	UMGC	SRR12548850	45794730	6915004230	44352074	36567954	5459371045	82.4493	26.2267	39.0494	N
17TX12-3	2017	Texas, USA	oat	Hewitt et al., 2023	UMGC	SRR12548851	51155898	7724540598	49408646	40549187	6050562387	82.069	29.0668	39.7291	N
17TX15-3	2017	Texas, USA	oat	Hewitt et al., 2023	UMGC	SRR12548976	52186450	7880153950	50729140	42759311	6388304168	84.2894	30.6893	39.9188	N
17TX44-3	2017	Texas, USA	oat	Hewitt et al., 2023	UMGC	SRR12548911	67153880	10140235880	64821712	50682154	7551875825	78.187	36.279	39.8931	N
17TX59-2	2017	Texas, USA	oat	Hewitt et al., 2023	UMGC	SRR12548910	52482974	7924929074	51033574	40580180	6054994156	79.5166	29.0881	39.964	N
17TX62-3	2017	Texas, USA	oat	Hewitt et al., 2023	UMGC	SRR12548909	51929300	7841324300	50265966	40504371	6043959731	80.5801	29.035	38.6342	N
17TX9-2	2017	Texas, USA	oat	Hewitt et al., 2023	UMGC	SRR12548908	49384210	7457015710	47949222	39650719	5924752560	82.6931	28.4624	38.8812	N
18MNBT-34	2018	Saint Paul, MN, USA	buckthorn	Hewitt et al., 2023	UMGC	SRR12548907	43990640	6642586640	42885828	37685018	5634305243	87.8729	27.0671	38.5354	N
18MNBT-36	2018	Saint Paul, MN, USA	buckthorn	Hewitt et al., 2023	UMGC	SRR12548905	50175996	7576575396	48628118	41732570	6231468509	85.8198	29.9358	39.2045	N
18MNBT-37	2018	Saint Paul, MN, USA	buckthorn	Hewitt et al., 2023	UMGC	SRR12548904	51854484	7830027084	50284380	44433186	6643024737	88.3638	31.9129	38.5698	N
18MNBT-38	2018	Saint Paul, MN, USA	buckthorn	Hewitt et al., 2023	UMGC	SRR12548903	49213468	7431233668	47779038	40417736	6033405480	84.593	28.9843	39.5672	N
18MNBT-39	2018	Saint Paul, MN, USA	buckthorn	Hewitt et al., 2023	UMGC	SRR12548901	53204494	8033878594	51638604	45584338	6814068047	88.2757	32.7346	38.6074	N
18MNBT-41	2018	Saint Paul, MN, USA	buckthorn	Hewitt et al., 2023	UMGC	SRR12548899	61132788	9231050988	58977960	50878184	7599736834	86.2664	36.509	38.8347	N
18MNBT-42	2018	Saint Paul, MN, USA	buckthorn	Hewitt et al., 2023	UMGC	SRR12548898	44315950	6691708450	42822062	37427382	5593564517	87.4021	26.8714	38.357	N
18MNBT-43	2018	Saint Paul, MN, USA	buckthorn	Hewitt et al., 2023	UMGC	SRR12548897	55302852	8350730652	53785436	48052324	7189656986	89.3408	34.5389	38.9846	N
18MNBT-44	2018	Saint Paul, MN, USA	buckthorn	Hewitt et al., 2023	UMGC	SRR12548896	49859084	7528721684	48281222	42859288	6410923775	88.7701	30.7979	39.0377	N
18MNBT-45	2018	Saint Paul, MN, USA	buckthorn	Hewitt et al., 2023	UMGC	SRR12548895	55062506	8314438406	53490118	47046776	7035872004	87.9541	33.8002	39.2253	N
18MNBT-46	2018	Saint Paul, MN, USA	buckthorn	Hewitt et al., 2023	UMGC	SRR12548894	52154962	7875399262	50569068	44792116	6693907443	88.5761	32.1574	38.682	N
18MNBT-47	2018	Saint Paul, MN, USA	buckthorn	Hewitt et al., 2023	UMGC	SRR12548893	53685980	8106582980	52129380	46074792	6890550618	88.3855	33.102	38.8056	N
18MNBT-49	2018	Saint Paul, MN, USA	buckthorn	Hewitt et al., 2023	UMGC	SRR12548890	48513514	7325540614	47041906	40892753	6109677677	86.9284	29.3508	38.7726	N
18MNBT-50	2018	Saint Paul, MN, USA	buckthorn	Hewitt et al., 2023	UMGC	SRR12548889	55954324	8449102924	54137276	47631683	7118960543	87.9832	34.1993	39.2271	N
18MNBT-51	2018	Saint Paul, MN, USA	buckthorn	Hewitt et al., 2023	UMGC	SRR12548888	53741832	8115016632	51865636	45227983	6760459741	87.2022	32.4771	38.7371	N
18MNBT-52	2018	Saint Paul, MN, USA	buckthorn	Hewitt et al., 2023	UMGC	SRR12548887	50816860	7673345860	49313092	43738484	6535385243	88.6955	31.3958	39.0722	N
18MNBT-53	2018	Saint Paul, MN, USA	buckthorn	Hewitt et al., 2023	UMGC	SRR12548886	45304504	6840980104	43813860	39174358	5856479379	89.4109	28.1344	39.0624	N
18MNBT-54	2018	Saint Paul, MN, USA	buckthorn	Hewitt et al., 2023	UMGC	SRR12548885	44583862	6732163162	43109158	37016605	5528133746	85.8671	26.557	38.918	N
18MNBT-55	2018	Saint Paul, MN, USA	buckthorn	Hewitt et al., 2023	UMGC	SRR12548884	50908718	7687216418	49275978	43988387	6578521945	89.2694	31.6031	39.1421	N
18MNBT-56	2018	Saint Paul, MN, USA	buckthorn	Hewitt et al., 2023	UMGC	SRR12548883	49436972	7464982772	47903976	42825757	6402982929	89.3992	30.7598	38.6877	N
18MNBT-57	2018	Saint Paul, MN, USA	buckthorn	Hewitt et al., 2023	UMGC	SRR12548882	50459980	7619456980	48927910	41309325	6169369678	84.429	29.6375	38.3895	N
18MNBT-58	2018	Saint Paul, MN, USA	buckthorn	Hewitt et al., 2023	UMGC	SRR12548881	47940960	7239084960	46343270	39412994	5886806852	85.0458	28.2801	38.8971	N
20ACT14	2020	ACT, AUS	wild oat	*	AGRF	SRR27496547	34108420	5116263000	33436548	30886516	4513360142	92.3735	21.6821	40.952	N
20ACT25	2020	ACT, AUS	wild oat	*	AGRF	SRR27496546	34909260	5236389000	33988118	30170950	4402244666	88.7691	21.1483	40.8288	N
20ACT27	2020	ACT, AUS	wild oat	*	AGRF	SRR27496484	44789790	6718468500	43641934	39256147	5687317889	89.9505	27.3217	42.7017	N
20ACT40	2020	ACT, AUS	wild oat	*	AGRF	SRR27496473	34186602	5127990300	33417226	28495034	4170968855	85.2705	20.0372	41.0791	N
20ACT80	2020	ACT, AUS	wild oat	*	AGRF	SRR27496462	32137704	4820655600	31408558	28279373	4129251825	90.0372	19.8368	42.2287	N
20NSW19	2020	NSW, AUS	wild oat	*	AGRF	SRR27496451	41663430	6249514500	40387432	36080610	5257206512	89.3362	25.2555	42.4083	N
20NSW20	2020	NSW, AUS	wild oat	*	AGRF	SRR27496440	29492786	4423917900	28887076	25875542	3779942836	89.5748	18.1588	42.4567	N
20QLD11	2020	QLD, AUS	cultivated oat	*	AGRF	SRR27496429	49808806	7471320900	48677914	43053023	6276131065	88.4447	30.1504	40.7249	N
20QLD86	2020	QLD, AUS	wild oat	*	AGRF	SRR27496418	42412970	6361945500	41407404	37417030	5465160349	90.3631	26.2545	40.9697	N
20WA71	2020	WA, AUS	wild oat	*	AGRF	SRR27496407	38151958	5722793700	37243934	33089497	4819088806	88.8453	23.1508	41.8336	N
20WA72	2020	WA, AUS	wild oat	*	AGRF	SRR27496545	46127936	6919190400	44957698	40036896	5825734057	89.0546	27.9867	42.5093	N
20WA73	2020	WA, AUS	wild oat	*	AGRF	SRR27496534	34684764	5202714600	33887030	30729150	4462860115	90.6812	21.4395	42.0398	N
20WA89	2020	WA, AUS	cultivated oat	*	AGRF	SRR27496523	52729356	7909403400	51323558	45793823	6667915962	89.2257	32.0325	41.8551	N
20WA93	2020	WA, AUS	wild oat	*	AGRF	SRR27496512	26541096	3981164400	25972000	23936046	3497047352	92.161	16.7997	41.5698	N
20WA94	2020	WA, AUS	wild oat	*	AGRF	SRR27496501	25739754	3860963100	25132324	22789832	3317493505	90.6794	15.9372	42.5541	N
20WA95	2020	WA, AUS	wild oat	*	AGRF	SRR27496490	42838722	6425808300	41687782	37886873	5557709579	90.8824	26.6991	41.0558	N
20WA97	2020	WA, AUS	cultivated oat	*	AGRF	SRR27496488	40025184	6003777600	38839016	33623650	4910112518	86.5718	23.5881	40.782	N
21ACT105	2021	ACT, AUS	wild oat	*	AGRF	SRR27496487	33005058	4950758700	32225680	27767433	4046287351	86.1655	19.4383	41.7756	N
21ACT106	2021	ACT, AUS	wild oat	*	AGRF	SRR27496486	36826620	5523993000	35859462	32176456	4703135307	89.7293	22.5938	42.7297	N
21ACT112	2021	ACT, AUS	wild oat	*	AGRF	SRR27496485	36381292	5457193800	35677656	32212544	4710558138	90.2877	22.6294	42.6013	N
21ACT116	2021	ACT, AUS	wild oat	*	AGRF	SRR27496483	47492192	7123828800	46447028	42240624	6161041675	90.9437	29.5975	41.6293	N
21NSW100	2021	NSW, AUS	wild oat	*	AGRF	SRR27496482	33713272	5056990800	33051326	30082400	4365485549	91.0172	20.9717	41.6296	N
21NSW102	2021	NSW, AUS	wild oat	*	AGRF	SRR27496481	32672738	4900910700	31906720	28858753	4208377210	90.4473	20.2169	40.6941	N
21NSW141	2021	NSW, AUS	wild oat	*	AGRF	SRR27496480	37575998	5636399700	36546728	33105069	4842312966	90.5829	23.2624	42.0054	N
21NSW142	2021	NSW, AUS	wild oat	*	AGRF	SRR27496479	33052702	4957905300	32164746	29079625	4232782463	90.4084	20.3342	41.8096	N
21QLD135	2021	QLD, AUS	wild oat	*	AGRF	SRR27496478	56341562	8451234300	55079504	49434038	7263590455	89.7503	34.8941	40.1564	N
21WA134	2021	WA, AUS	wild oat	*	AGRF	SRR27496477	32112434	4816865100	31322904	28627183	4194852198	91.3938	20.152	41.7473	N
21WA136	2021	WA, AUS	wild oat	*	AGRF	SRR27496476	38132706	5719905900	37206556	33462980	4892329391	89.9384	23.5026	41.4035	N
21WA137	2021	WA, AUS	wild oat	*	AGRF	SRR27496475	32917774	4937666100	32149626	28384840	4114137545	88.2898	19.7642	42.1944	N
21WA138	2021	WA, AUS	wild oat	*	AGRF	SRR27496474	52660804	7899120600	51184420	44448075	6515243875	86.8391	31.2991	41.927	N
21WA139	2021	WA, AUS	wild oat	*	AGRF	SRR27496472	38769758	5815463700	37917684	34106241	4996663539	89.9481	24.0039	41.5752	N
22NSW08	2022	NSW, AUS	wild oat	*	AGRF	SRR27496471	106476142	15971421300	104506838	93270034	13032096968	89.2478	62.6059	43.889	N
22NSW100	2022	NSW, AUS	wild oat	*	AGRF	SRR27496539	55002842	8250426300	54234490	47210569	6804943828	87.049	32.6908	43.8033	N
22NSW101	2022	NSW, AUS	wild oat	*	AGRF	SRR27496538	42293998	6344099700	41738584	38736724	5603777638	92.8079	26.9204	43.0519	N
22NSW102	2022	NSW, AUS	cultivated oat	*	AGRF	SRR27496537	44560780	6684117000	43915480	38728651	5611520346	88.1891	26.9576	41.7879	N
22NSW103	2022	NSW, AUS	cultivated oat	Henningsen et al., 2024	AGRF	SRR27496470	149054994	22358249100	145496244	127178916	18085391153	87.4104	86.8818	42.6754	N
22NSW104	2022	NSW, AUS	wild oat	*	AGRF	SRR27496536	56122822	8418423300	55317416	50802944	7337627239	91.839	35.2498	43.8994	N
22NSW105	2022	NSW, AUS	wild oat	*	AGRF	SRR27496535	51799566	7769934900	51142028	46268287	6688276374	90.4702	32.1303	42.5761	N
22NSW106	2022	NSW, AUS	wild oat	*	AGRF	SRR27496533	56883842	8532576300	56165410	50873247	7356047696	90.5775	35.3383	42.6665	N
22NSW107	2022	NSW, AUS	wild oat	Henningsen et al., 2024	AGRF	SRR27496469	162020794	24303119100	157724300	139051425	19904672333	88.1611	95.6216	42.2652	N
22NSW108	2022	NSW, AUS	wild oat	*	AGRF	SRR27496532	55361828	8304274200	54716220	48657853	7039141551	88.9277	33.8159	42.5468	N
22NSW109	2022	NSW, AUS	wild oat	*	AGRF	SRR27496531	43882056	6582308400	43255246	39532135	5724186054	91.3927	27.4989	42.2712	N
22NSW121	2022	NSW, AUS	cultivated oat	Henningsen et al., 2024	AGRF	SRR27496468	50933356	7640003400	49592190	45554727	6482061733	91.8587	31.1397	44.0267	N
22NSW123	2022	NSW, AUS	cultivated oat	Henningsen et al., 2024	AGRF	SRR27496467	93347182	14002077300	91113652	82311093	11794824055	90.3389	56.6621	42.5201	N
22NSW75	2022	NSW, AUS	wild oat	Henningsen et al., 2024	AGRF	SRR27496466	59827378	8974106700	59234292	51311623	7369502380	86.6249	35.4029	44.9112	N
22NSW76	2022	NSW, AUS	wild oat	Henningsen et al., 2024	AGRF	SRR27496465	91152110	13672816500	89453920	80737876	11399849386	90.2564	54.7646	45.8897	N
22NSW77	2022	NSW, AUS	wild oat	*	AGRF	SRR27496400	66891634	10033745100	66070288	60655772	8766028368	91.8049	42.1118	43.9176	N
22NSW78	2022	NSW, AUS	wild oat	*	AGRF	SRR27496399	48636364	7295454600	47988314	43281619	6194857200	90.192	29.76	44.6232	N
22NSW79	2022	NSW, AUS	cultivated oat	Henningsen et al., 2024	AGRF	SRR27496464	81141584	12171237600	79735732	71500363	9977991338	89.6717	47.934	44.3746	N
22NSW80	2022	NSW, AUS	wild oat	*	AGRF	SRR27496398	48292762	7243914300	47541720	43607173	6316587596	91.724	30.3447	41.8884	N
22NSW81	2022	NSW, AUS	wild oat	*	AGRF	SRR27496397	49110860	7366629000	48393452	44072243	6374217620	91.0707	30.6216	42.3559	N
22NSW82	2022	NSW, AUS	wild oat	*	AGRF	SRR27496544	49836502	7475475300	49074264	44287709	6393776003	90.2463	30.7156	43.8519	N
22NSW84	2022	NSW, AUS	wild oat	Henningsen et al., 2024	AGRF	SRR27496463	135368116	20305217400	132622580	119272996	16954269958	89.9342	81.4479	45.0291	N
22NSW95	2022	NSW, AUS	wild oat	*	AGRF	SRR27496543	49625296	7443794400	48904386	40944729	5916783094	83.724	28.4241	43.398	N
22NSW96	2022	NSW, AUS	wild oat	*	AGRF	SRR27496542	64020588	9603088200	63091060	57249081	8281673452	90.7404	39.785	43.9918	N
22NSW97	2022	NSW, AUS	wild oat	Henningsen et al., 2024	AGRF	SRR27496461	79302202	11895330300	77971996	70672244	10015920860	90.638	48.1163	44.1462	N
22NSW98	2022	NSW, AUS	wild oat	*	AGRF	SRR27496541	47974890	7196233500	47296126	41028940	5916625789	86.7491	28.4233	44.2581	N
22NSW99	2022	NSW, AUS	wild oat	*	AGRF	SRR27496540	59258012	8888701800	58455354	49850183	7156821101	85.2791	34.3812	44.1131	N
22QLD110	2022	QLD, AUS	wild oat	Henningsen et al., 2024	AGRF	SRR27496460	73852280	11077842000	72618956	61067105	8504880859	84.0925	40.8573	43.9912	N
22QLD111	2022	QLD, AUS	wild oat	*	AGRF	SRR27496530	52907358	7936103700	52169496	46043649	6658331134	88.2578	31.9865	42.5875	N
22QLD112	2022	QLD, AUS	wild oat	*	AGRF	SRR27496529	47425736	7113860400	46803896	42419148	6121316391	90.6317	29.4067	42.9371	N
22QLD114	2022	QLD, AUS	cultivated oat	Henningsen et al., 2024	AGRF	SRR27496459	72259916	10838987400	71143480	63501367	8836877719	89.2582	42.4522	45.9316	N
22QLD116	2022	QLD, AUS	cultivated oat	Henningsen et al., 2024	AGRF	SRR27496458	129737244	19460586600	126464248	113653830	16252458354	89.8703	78.0764	42.8861	N
22QLD118	2022	QLD, AUS	cultivated oat	Henningsen et al., 2024	AGRF	SRR27496457	85935590	12890338500	84409380	76297820	10653791481	90.3902	51.1806	44.3334	N
22SA10	2022	SA, AUS	wild oat	Henningsen et al., 2024	AGRF	SRR27496456	71658090	10748713500	70305668	62654863	8760111604	89.1178	42.0834	44.4611	N
22SA11	2022	SA, AUS	wild oat	Henningsen et al., 2024	AGRF	SRR27496455	110991206	16648680900	108012108	96616290	13496935568	89.4495	64.839	43.9123	N
22SA12	2022	SA, AUS	wild oat	Henningsen et al., 2024	AGRF	SRR27496454	72329040	10849356000	71068266	64255788	8973448757	90.4142	43.1082	45.2918	N
22SA131	2022	SA, AUS	wild oat	*	AGRF	SRR27496527	50196726	7529508900	49582486	43562764	6290167625	87.8592	30.2178	43.7355	N
22SA132	2022	SA, AUS	cultivated oat	*	AGRF	SRR27496453	80196478	12029471700	78988430	71370444	9924861952	90.3556	47.6788	45.4466	N
22SA92-02	2022	SA, AUS	wild oat	*	AGRF	SRR27496526	49392108	7408816200	48767878	44612890	6490687612	91.4801	31.1811	42.6014	N
22VIC01	2022	VIC, AUS	cultivated oat	Henningsen et al., 2024	AGRF	SRR27496452	86716128	13007419200	85348298	77522907	10824542149	90.8312	52.0009	46.0715	N
22VIC117	2022	VIC, AUS	cultivated oat	Henningsen et al., 2024	AGRF	SRR27496450	116525648	17478847200	114638568	101750764	14403612335	88.7579	69.1946	44.1499	N
22VIC126	2022	VIC, AUS	cultivated oat	Henningsen et al., 2024	AGRF	SRR27496449	126226034	18933905100	123031108	110389107	15634651321	89.7245	75.1085	43.3626	N
22VIC128	2022	VIC, AUS	wild oat	Henningsen et al., 2024	AGRF	SRR27496448	82498498	12374774700	81255208	68604461	9628905288	84.4308	46.257	44.3673	N
22VIC130	2022	VIC, AUS	wild oat	*	AGRF	SRR27496528	36025504	5403825600	35502604	31868529	4619190999	89.7639	22.1905	42.302	N
22VIC49	2022	VIC, AUS	wild oat	Henningsen et al., 2024	AGRF	SRR27496447	121726980	18259047000	119762234	98856071	13774526175	82.5436	66.1725	46.4163	N
22VIC67	2022	VIC, AUS	wild oat	Henningsen et al., 2024	AGRF	SRR27496446	61208902	9181335300	60160706	53003961	7479592320	88.104	35.9318	44.8069	N
22VIC68	2022	VIC, AUS	wild oat	*	AGRF	SRR27496404	35054056	5258108400	34583462	31211683	4493336316	90.2503	21.5859	44.5384	N
22VIC69	2022	VIC, AUS	wild oat	*	AGRF	SRR27496403	47844044	7176606600	47199840	43191529	6240089461	91.5078	29.9772	43.6402	N
22VIC70	2022	VIC, AUS	wild oat	*	AGRF	SRR27496402	48145870	7221880500	47536916	43311459	6245394122	91.1112	30.0027	43.6317	N
22VIC71	2022	VIC, AUS	wild oat	Henningsen et al., 2024	AGRF	SRR27496445	103530906	15529635900	100719860	89738217	12805912850	89.0968	61.5193	44.1199	N
22VIC72	2022	VIC, AUS	wild oat	*	AGRF	SRR27496401	42270846	6340626900	41727384	37870452	5472254035	90.7568	26.2886	43.4359	N
22VIC74	2022	VIC, AUS	wild oat	Henningsen et al., 2024	AGRF	SRR27496444	101478712	15221806800	100435500	87545887	12502692879	87.1663	60.0627	45.3212	N
22WA09	2022	WA, AUS	cultivated oat	Henningsen et al., 2024	AGRF	SRR27496443	82378150	12356722500	80750884	73852541	10327794469	91.4573	49.6145	44.462	N
22WA15	2022	WA, AUS	wild oat	Henningsen et al., 2024	AGRF	SRR27496442	89215588	13382338200	87340676	79584805	11132264248	91.12	53.4791	44.2606	N
22WA18	2022	WA, AUS	wild oat	*	AGRF	SRR27496422	58383460	8757519000	57499730	52936628	7668329024	92.0641	36.8385	43.7493	N
22WA19	2022	WA, AUS	wild oat	*	AGRF	SRR27496421	56033728	8405059200	55235410	49345141	7145380278	89.3361	34.3262	43.9026	N
22WA22	2022	WA, AUS	wild oat	Henningsen et al., 2024	AGRF	SRR27496441	68849878	10327481700	67528492	60619528	8474625176	89.7688	40.7119	44.7876	N
22WA23	2022	WA, AUS	wild oat	*	AGRF	SRR27496420	68113192	10216978800	67129212	61928415	8964356109	92.2526	43.0646	43.8062	N
22WA25	2022	WA, AUS	cultivated oat	Henningsen et al., 2024	AGRF	SRR27496439	79422130	11913319500	78097280	71269638	9966598500	91.2575	47.8793	44.4127	N
22WA26	2022	WA, AUS	wild oat	*	AGRF	SRR27496419	37678702	5651805300	37194978	34161594	4945745084	91.8446	23.7592	44.6364	N
22WA27	2022	WA, AUS	wild oat	Henningsen et al., 2024	AGRF	SRR27496438	82123030	12318454500	80625746	73008571	10191026994	90.5524	48.9575	45.4852	N
22WA28	2022	WA, AUS	wild oat	*	AGRF	SRR27496417	51648916	7747337400	51008236	46863168	6788437621	91.8737	32.6115	42.9668	N
22WA29	2022	WA, AUS	wild oat	Henningsen et al., 2024	AGRF	SRR27496437	77226282	11583942300	75824548	68527763	9570967734	90.3768	45.9787	44.5257	N
22WA30	2022	WA, AUS	wild oat	Henningsen et al., 2024	AGRF	SRR27496436	63902384	9585357600	62855958	57298602	8000179964	91.1586	38.4327	45.4262	N
22WA31	2022	WA, AUS	wild oat	Henningsen et al., 2024	AGRF	SRR27496435	75738736	11360810400	74088540	67430772	9431049733	91.0138	45.3065	44.4351	N
22WA32	2022	WA, AUS	wild oat	*	AGRF	SRR27496416	61025962	9153894300	60180212	55504337	8047745867	92.2302	38.6612	43.1091	N
22WA33	2022	WA, AUS	wild oat	*	AGRF	SRR27496415	43977834	6596675100	43323338	39650505	5749211738	91.5223	27.6191	42.8255	N
22WA34	2022	WA, AUS	wild oat	*	AGRF	SRR27496414	46518088	6977713200	45818098	41614480	6031183834	90.8254	28.9737	42.7419	N
22WA43	2022	WA, AUS	wild oat	Henningsen et al., 2024	AGRF	SRR27496434	85444410	12816661500	83885756	75819432	10596638725	90.3842	50.906	45.3068	N
22WA45	2022	WA, AUS	cultivated oat	Henningsen et al., 2024	AGRF	SRR27496433	80307672	12046150800	79127118	71958282	9997425525	90.9401	48.0274	46.1901	N
22WA46	2022	WA, AUS	cultivated oat	Henningsen et al., 2024	AGRF	SRR27496432	118241024	17736153600	116674322	105589676	14578636928	90.4995	70.0354	47.1567	N
22WA47	2022	WA, AUS	cultivated oat	Henningsen et al., 2024	AGRF	SRR27496431	67821072	10173160800	66640660	60496686	8462832893	90.7804	40.6553	46.437	N
22WA50	2022	WA, AUS	cultivated oat	Henningsen et al., 2024	AGRF	SRR27496430	127701022	19155153300	125766186	112868484	15570096343	89.7447	74.7984	46.3886	N
22WA51	2022	WA, AUS	wild oat	*	AGRF	SRR27496413	42458304	6368745600	41830946	38302555	5541256448	91.5651	26.6201	42.6475	N
22WA53	2022	WA, AUS	wild oat	Henningsen et al., 2024	AGRF	SRR27496428	82532956	12379943400	80804576	73848316	10330295809	91.3913	49.6265	44.7536	N
22WA54	2022	WA, AUS	wild oat	Henningsen et al., 2024	AGRF	SRR27496427	77903868	11685580200	76453200	69742371	9756621045	91.2223	46.8706	44.6721	N
22WA55	2022	WA, AUS	wild oat	Henningsen et al., 2024	AGRF	SRR27496426	82668302	12400245300	81448248	73396159	10258261491	90.1139	49.2805	46.1011	N
22WA56	2022	WA, AUS	wild oat	*	AGRF	SRR27496412	44596426	6689463900	44067090	39753165	5724610007	90.2106	27.5009	43.4481	N
22WA57	2022	WA, AUS	wild oat	*	AGRF	SRR27496411	52417600	7862640000	51708282	47529842	6880672822	91.9192	33.0546	42.9178	N
22WA58	2022	WA, AUS	wild oat	*	AGRF	SRR27496410	47108432	7066264800	46483280	42526740	6167110959	91.4883	29.6267	42.9538	N
22WA62	2022	WA, AUS	wild oat	*	AGRF	SRR27496409	54207714	8131157100	53435044	48227181	6979072070	90.2538	33.5273	43.7826	N
22WA63	2022	WA, AUS	wild oat	*	AGRF	SRR27496408	50506488	7575973200	49771350	44973581	6506565670	90.3604	31.2574	43.5898	N
22WA64	2022	WA, AUS	wild oat	*	AGRF	SRR27496406	57344938	8601740700	56514704	51572336	7458704290	91.2547	35.8314	43.0804	N
22WA65	2022	WA, AUS	wild oat	*	AGRF	SRR27496405	43390534	6508580100	42756820	38666592	5597983045	90.4337	26.8926	44.15	N
22WA86	2022	WA, AUS	cultivated oat	Henningsen et al., 2024	AGRF	SRR27496425	122332090	18349813500	120084308	108596952	15303559141	90.4339	73.5179	45.4001	N
22WA88	2022	WA, AUS	cultivated oat	Henningsen et al., 2024	AGRF	SRR27496424	126750780	19012617000	123470354	112484164	16008925088	91.1022	76.9065	43.802	N
22WA89	2022	WA, AUS	cultivated oat	Henningsen et al., 2024	AGRF	SRR27496423	232936668	34940500200	227218638	206090959	29194430828	90.7016	140.249	44.2255	N
23NSW13	2023	NSW, AUS	wild oat	Nguyen et al., 2024	AGRF	SRR27766163	83859864	12578979600	80956172	73219577	10387894384	90.4435	49.9032	44.7632	N
23NSW25	2023	NSW, AUS	wild oat	Nguyen et al., 2024	AGRF	SRR27766174	57347804	8602170600	55241608	48896085	6935229616	88.5131	33.3167	44.6111	N
23NSW54	2023	NSW, AUS	wild oat	Nguyen et al., 2024	AGRF	SRR27766167	90160104	13524015600	87206124	79668003	11361083731	91.356	54.5784	44.8253	N
23SA22	2023	SA, AUS	wild oat	Nguyen et al., 2024	AGRF	SRR27766159	89737928	13460689200	86750932	77788258	11000833882	89.6685	52.8478	45.3643	N
23SA24	2023	SA, AUS	wild oat	Nguyen et al., 2024	AGRF	SRR27766158	75905706	11385855900	73300286	66254067	9390264965	90.3872	45.1106	44.4479	N
23SA31	2023	SA, AUS	wild oat	Nguyen et al., 2024	AGRF	SRR27766173	74478384	11171757600	71948430	65104678	9239954040	90.488	44.3885	44.4273	N
23SA52	2023	SA, AUS	wild oat	Nguyen et al., 2024	AGRF	SRR27766169	80308252	12046237800	77691954	69033342	9826844976	88.8552	47.2079	45.3304	N
23VIC03	2023	VIC, AUS	wild oat	Nguyen et al., 2024	AGRF	SRR27766175	100215930	15032389500	97097546	85787328	11929885206	88.3517	57.3109	46.5159	N
23VIC09	2023	VIC, AUS	wild oat	Nguyen et al., 2024	AGRF	SRR27766164	77423392	11613508800	74934060	65925136	9323830361	87.9775	44.7915	43.7633	N
23VIC51	2023	VIC, AUS	wild oat	Nguyen et al., 2024	AGRF	SRR27766170	88918462	13337769300	86107284	78103768	11067251960	90.7052	53.1668	45.0209	N
23VIC53	2023	VIC, AUS	wild oat	Nguyen et al., 2024	AGRF	SRR27766168	101772086	15265812900	98559450	89199971	12698643863	90.5037	61.004	45.7411	N
23VIC59	2023	VIC, AUS	wild oat	Nguyen et al., 2024	AGRF	SRR27766166	83785066	12567759900	81182152	72226200	10266185008	88.9681	49.3185	45.5364	N
23WA01	2023	WA, AUS	wild oat	Nguyen et al., 2024	AGRF	SRR27766176	83992392	12598858800	80911924	71816201	10203603287	88.7585	49.0179	44.8837	N
23WA07	2023	WA, AUS	cultivated oat	Nguyen et al., 2024	AGRF	SRR27766165	103572262	15535839300	100342502	90333305	12810796961	90.025	61.5428	43.7429	N
23WA16	2023	WA, AUS	wild oat	Nguyen et al., 2024	AGRF	SRR27766162	74110948	11116642200	71728464	64553587	9135911392	89.9972	43.8887	45.2248	N
23WA17	2023	WA, AUS	cultivated oat	Nguyen et al., 2024	AGRF	SRR27766161	102810554	15421583100	99582416	90909852	12932020897	91.2911	62.1251	45.6655	N
23WA20	2023	WA, AUS	wild oat	Nguyen et al., 2024	AGRF	SRR27766160	85010624	12751593600	82501036	74201553	10388926054	89.9401	49.9082	45.1336	N
23WA43	2023	WA, AUS	wild oat	Nguyen et al., 2024	AGRF	SRR27766172	85553222	12832983300	82555328	74358174	10515051832	90.0707	50.5141	44.0397	N
23WA44	2023	WA, AUS	wild oat	Nguyen et al., 2024	AGRF	SRR27766171	61246528	9186979200	59118396	53453355	7532119452	90.4175	36.1841	45.4032	N
90AR100-1	1990	Arkansas, USA	oat	Miller et al., 2020	UMGC	SRR7062946	54549502	6873237252	53907056	45689567	5685906211	84.7562	27.315	42.9769	N
90GA16-1	1990	Georgia, USA	oat	Miller et al., 2020	UMGC	SRR7062947	64394748	8113738248	63679256	54685673	6809131346	85.8767	32.7109	43.3697	N
90KS101-1	1990	Kansas, USA	oat	Miller et al., 2020	UMGC	SRR7062949	58177518	7330367268	57445762	49807669	6198266037	86.7038	29.7763	42.6172	N
90LA38-1	1990	Louisiana, USA	oat	Miller et al., 2020	UMGC	SRR7062944	78935450	9945866700	78209654	66133173	8248156953	84.5588	39.624	42.7222	N
90MN137-1	1990	St. Paul, Minnesota, USA	oat in buckthorn nursery	Miller et al., 2020	UMGC	SRR7062919	58499704	7370962704	57708568	48534815	6036799328	84.1033	29.0006	42.244	N
90MN13B-3	1990	St. Paul, Minnesota, USA	oat in buckthorn nursery	Miller et al., 2020	UMGC	SRR7062925	50954968	6420325968	50367162	43261704	5388028038	85.8927	25.884	42.6091	N
90MN148-1	1990	Minnesota, USA	oat	Miller et al., 2020	UMGC	SRR7062918	57134572	7198956072	56492832	48133899	5994407353	85.2036	28.797	42.3116	N
90MN14B-1	1990	Minnesota, USA	oat	Miller et al., 2020	UMGC	SRR7062933	65630374	8269427124	64864390	55493725	6907317150	85.5535	33.1826	41.8796	N
90MN153-1	1990	Minnesota, USA	oat	Miller et al., 2020	UMGC	SRR7062915	54250850	6835607100	53509878	44974966	5594698590	84.0498	26.8768	42.5369	N
90MN17B-1	1990	St. Paul, Minnesota, USA	oat in buckthorn nursery	Miller et al., 2020	UMGC	SRR7062932	63928870	8055037620	63197474	54079440	6736477898	85.5722	32.3619	41.9764	N
90MN1B-1	1990	St. Paul, Minnesota, USA	oat in buckthorn nursery	Miller et al., 2020	UMGC	SRR7062928	69472518	8753537268	68815360	59470750	7423199088	86.4207	35.6609	42.4104	N
90MN2B-1	1990	St. Paul, Minnesota, USA	oat in buckthorn nursery	Miller et al., 2020	UMGC	SRR7062927	74188942	9347806692	73424490	63695408	7950769154	86.7495	38.1953	42.3029	N
90MN3B-1	1990	St. Paul, Minnesota, USA	oat in buckthorn nursery	Miller et al., 2020	UMGC	SRR7062930	74727888	9415713888	74027464	64201171	8012411460	86.7262	38.4914	42.5617	N
90MN5B-1	1990	St. Paul, Minnesota, USA	oat in buckthorn nursery	Miller et al., 2020	UMGC	SRR7062929	74704710	9412793460	73985538	62773496	7824767621	84.8456	37.59	43.6413	N
90MN7B-1	1990	St. Paul, Minnesota, USA	oat in buckthorn nursery	Miller et al., 2020	UMGC	SRR7062924	70250130	8851516380	69537546	57831209	7212113462	83.1654	34.6468	41.8643	N
90MN8B-2	1990	St. Paul, Minnesota, USA	oat in buckthorn nursery	Miller et al., 2020	UMGC	SRR7062923	72148064	9090656064	71429148	60563286	7557089657	84.7879	36.3041	42.289	N
90MN9B-4	1990	St. Paul, Minnesota, USA	oat in buckthorn nursery	Miller et al., 2020	UMGC	SRR7062926	75820246	9553350996	75023906	65198710	8136936798	86.9039	39.0897	42.2293	N
90PA162-1	1990	Pennsylvania, USA	oat	Miller et al., 2020	UMGC	SRR7062948	55447218	6986349468	54763528	47603893	5927729339	86.9263	28.4767	42.2622	N
90SD164-1	1990	South Dakota, USA	oat	Miller et al., 2020	UMGC	SRR7062912	57259956	7214754456	56555298	47041491	5852025230	83.1779	28.113	42.6363	N
90SD171-1	1990	South Dakota, USA	oat	Miller et al., 2020	UMGC	SRR7062921	62512140	7876529640	61690422	52164523	6492668727	84.5585	31.1906	43.0545	N
90SD172-1	1990	South Dakota, USA	oat	Miller et al., 2020	UMGC	SRR7062920	70159120	8840049120	69280082	59848118	7448015318	86.3857	35.7801	42.4623	N
90TX45-1	1990	Texas, USA	oat	Miller et al., 2020	UMGC	SRR7062945	70982414	8943784164	70257138	58664539	7319184613	83.4998	35.1612	42.011	N
90TX47-1	1990	Texas, USA	oat	Miller et al., 2020	UMGC	SRR7062942	73371206	9244771956	72712626	62193666	7762306194	85.5335	37.2899	42.1772	N
90TX52-1	1990	Texas, USA	oat	Miller et al., 2020	UMGC	SRR7062943	71238018	8975990268	70577422	61062514	7621185298	86.5185	36.612	42.3137	N
90TX58-1	1990	Texas, USA	oat	Miller et al., 2020	UMGC	SRR7062940	70600300	8895637800	69933420	59984792	7484901035	85.7741	35.9573	42.6645	N
90TX70-1	1990	Texas, USA	oat	Miller et al., 2020	UMGC	SRR7062941	73931542	9315374292	73248926	63821890	7966171153	87.1301	38.2693	42.4252	N
90WI131-1	1990	Wisconsin, USA	oat	Miller et al., 2020	UMGC	SRR7062914	56403620	7106856120	55670046	46702325	5812028775	83.8913	27.9209	42.2199	N
90WI132-1	1990	Wisconsin, USA	oat	Miller et al., 2020	UMGC	SRR7062913	59746154	7528015404	59008460	50622181	6303982844	85.788	30.2842	42.7048	N
PCA16-15-1-1	2016	George, Western Cape, SA	wild oat	Hewitt et al., 2023	UMGC	SRR12548975	48567050	7333624550	47083806	39790374	5931487632	84.5097	28.4947	40.0672	N
Pca2016-10-1	2016	Riversdal, Western Cape, SA	cultivated oat	Hewitt et al., 2023	UMGC	SRR12548974	49172978	7425119678	47663826	39339648	5858465423	82.5356	28.1439	40.1378	N
Pca2016-1-1	2016	Riviersonderend, Western Cape, SA	cultivated oat	Hewitt et al., 2023	UMGC	SRR12548973	54178126	8180897026	52498580	45732085	6821824707	87.1111	32.7719	40.3077	N
Pca2016-13-1	2016	Vredenburg, Western Cape, SA	cultivated oat	Hewitt et al., 2023	UMGC	SRR12548972	58151010	8780802510	56412642	48434440	7222947606	85.8574	34.6989	40.1886	N
Pca2016-15-1	2016	George, Western Cape, SA	wild oat	Hewitt et al., 2023	UMGC	SRR12548971	51454364	7769608964	49856294	42260956	6299520444	84.7655	30.2628	40.0553	N
Pca2016-16-1	2016	Uniondale, Western Cape, SA	cultivated oat	Hewitt et al., 2023	UMGC	SRR12548970	44005586	6644843486	42676482	36969054	5513251859	86.6263	26.4855	40.2	N
Pca2016-2-1	2016	Riviersonderend, Western Cape, SA	cultivated oat	Hewitt et al., 2023	UMGC	SRR12548969	54563176	8239039576	52838518	45653955	6808160269	86.4028	32.7062	40.3545	N
Pca2016-3-2	2016	Riviersonderend, Western Cape, SA	cultivated oat	Hewitt et al., 2023	UMGC	SRR12548968	42009578	6343446278	40773524	35282491	5264383275	86.5328	25.29	40.273	N
Pca2016-6-2	2016	Caledon, Western Cape, SA	cultivated oat	Hewitt et al., 2023	UMGC	SRR12548967	51150904	7723786504	49665150	42470448	6333538076	85.5136	30.4262	40.2563	N
Pca2016-8-1	2016	Caledon, Western Cape, SA	cultivated oat	Hewitt et al., 2023	UMGC	SRR12548966	55874334	8437024434	54398244	46738284	6970199192	85.9187	33.4847	40.5231	N
Pca2016-9-2	2016	Riversdal, Western Cape, SA	cultivated oat	Hewitt et al., 2023	UMGC	SRR12548964	46784470	7064454970	45379840	38948005	5807601816	85.8267	27.8996	40.3913	N
Pca203	1940s	USA	oat	Henningsen et al., 2022	UMGC	CSIRO Data Access Portal: 53477	50934284	7691076884	49356458	41421057	6193414142	83.9223	29.753	36.6479	N
Pca43-1	2017	Greytown, KwaZulu-Natal, SA	cultivated oat	Hewitt et al., 2023	UMGC	SRR12548963	64155852	9687533652	62074600	54330736	8108654830	87.5249	38.9538	40.3628	N
Pca56-3	2017	Bredasdorp, Western Cape, SA	cultivated oat	Hewitt et al., 2023	UMGC	SRR12548962	53071230	8013755730	51330240	44137873	6581926648	85.9881	31.6194	39.8387	N
Pca57-4	2017	Bredasdorp, Western Cape, SA	cultivated oat	Hewitt et al., 2023	UMGC	SRR12548961	54293056	8198251456	52600598	44705651	6667724376	84.9908	32.0316	40.1244	N
Pca58-3	2017	Bredasdorp, Western Cape, SA	cultivated oat	Hewitt et al., 2023	UMGC	SRR12548960	57271670	8648022170	55550958	47559534	7093789188	85.6142	34.0784	40.1926	N
Pca59-6	2017	Bredasdorp, Western Cape, SA	cultivated oat	Hewitt et al., 2023	UMGC	SRR12548959	50766456	7665734856	49351104	42724628	6375795404	86.5728	30.6292	39.947	N
Pca60-7	2017	Riviersonderend, Western Cape, SA	cultivated oat	Hewitt et al., 2023	UMGC	SRR12548958	53565386	8088373286	51897610	44502834	6637003266	85.7512	31.884	40.1727	N
Pca61-8	2017	Riviersonderend, Western Cape, SA	cultivated oat	Hewitt et al., 2023	UMGC	SRR12548957	49856568	7528341768	48258554	40768745	6077038757	84.4798	29.194	40.3354	N
Pca62-9	2017	Riviersonderend, Western Cape, SA	cultivated oat	Hewitt et al., 2023	UMGC	SRR12548956	56579512	8543506312	54737840	45874154	6836600647	83.807	32.8429	39.9845	N
Pca65-12	2017	Riviersonderend, Western Cape, SA	cultivated oat	Hewitt et al., 2023	UMGC	SRR12548955	64520936	9742661336	62614164	52692639	7855426634	84.1545	37.7373	40.4396	N
Pca70-17	2005	Greytown, KwaZulu-Natal, SA	cultivated oat	Hewitt et al., 2023	UMGC	SRR12548953	46869488	7077292688	45520992	39458003	5883560578	86.6809	28.2645	40.1982	N
Pca70-2	2017	Riviersonderend, Western Cape, SA	cultivated oat	Hewitt et al., 2023	UMGC	SRR12548952	49365204	7454145804	47799392	40795595	6084245177	85.3475	29.2286	39.9863	N
Pca73-20	2017	Caledon, Western Cape, SA	cultivated oat	Hewitt et al., 2023	UMGC	SRR12548951	51438430	7767202930	49784922	42687812	6367897711	85.7445	30.5912	40.3332	N
Pca77-46	2018	Somerset West, Western Cape, SA	wild oat	Hewitt et al., 2023	UMGC	SRR12548950	51938664	7842738264	50676438	44113213	6582654293	87.0488	31.6229	40.0944	N
PCA84-1-1_B03	2016	Greytown, KwaZulu-Natal, SA	oat	Hewitt et al., 2023	UMGC	SRR12548948	54980468	8302050668	53249632	43193509	6430811423	81.1151	30.8935	40.1816	N
PCA84-1-1_H07	2016	Greytown, KwaZulu-Natal, SA	oat	Hewitt et al., 2023	UMGC	SRR12548949	49067490	7409190990	47566066	40260064	6000549176	84.6403	28.8265	40.3094	N
Pca85-1	2016	Cape Town, Western Cape, SA	oat	Hewitt et al., 2023	UMGC	SRR12548947	47543470	7179063970	46104426	39629076	5909347388	85.955	28.3884	40.1909	N
Pca85-26	2016	Cape Town, Western Cape, SA	oat	Hewitt et al., 2023	UMGC	SRR12548946	50646482	7647618782	48777986	42120069	6285439317	86.3506	30.1951	39.8729	N
TW-19061	2020	Taiwan	cultivated oat	Ho et al., 2023	Azenta	SRR27496522	92552832	13882924800	90924006	74817931	11070306613	82.2862	53.1815	42.1411	N
TW-NTU01	2021	Taiwan	cultivated oat	Ho et al., 2023	Azenta	SRR29728902	91308786	13696317900	89364758	76405251	11305806153	85.4982	54.3128	42.3545	N
TW-NTU03	2021	Taiwan	cultivated oat	Ho et al., 2023	Azenta	SRR27496525	99952860	14992929000	97795226	85593903	12686724654	87.5236	60.9467	41.9036	N
TW-NTU04	2021	Taiwan	cultivated oat	Ho et al., 2023	Azenta	SRR27496524	99137232	14870584800	97265520	71289268	10547509724	73.2935	50.67	41.648	N
TW-SW01	2020	Taiwan	cultivated oat	Ho et al., 2023	Azenta	SRR27496521	100803716	15120557400	98700552	82853794	12261026903	83.9446	58.9017	41.9352	N
UVPca10-98	1998	Riviersonderend, Western Cape, SA	oat	Hewitt et al., 2023	UMGC	SRR12548945	46292382	6990149682	45039406	40207092	6004326084	89.2709	28.8446	40.3231	N
UVPca14-98	1998	Riviersonderend, Western Cape, SA	oat	Hewitt et al., 2023	UMGC	SRR12548944	43665606	6593506506	42676952	36684410	5473364366	85.9584	26.2939	40.7513	N
UVPca1-98	1998	Riviersonderend, Western Cape, SA	oat	Hewitt et al., 2023	UMGC	SRR12548848	49671184	7500348784	48033066	41965579	6259508387	87.3681	30.0705	40.0595	N
UVPca8-98	1998	Riviersonderend, Western Cape, SA	oat	Hewitt et al., 2023	UMGC	SRR12548847	52667952	7952860752	51172352	43970934	6559245015	85.9271	31.5105	39.9751	N
15MN15-3	2015	Saint Paul, MN, USA	oat in buckthorn nursery	Miller et al., 2020	UMGC	SRR7062967	62012428	7813565928	.	.	.	.	.	.	Y
15ND19-2	2015	Cassellton, ND, USA	oat	Miller et al., 2020	UMGC	SRR7062969	57779856	7280261856	.	.	.	.	.	.	Y
17IA109-3	2017	Iowa, USA	oat	Hewitt et al., 2023	UMGC	SRR12548942	48744746	7360456646	.	.	.	.	.	.	Y
17IL76-3	2017	Illinois, USA	oat	Hewitt et al., 2023	UMGC	SRR12548937	48458818	7317281518	.	.	.	.	.	.	Y
17SD79-2	2017	South Dakota, USA	oat	Hewitt et al., 2023	UMGC	SRR12548853	67218992	10150067792	.	.	.	.	.	.	Y
18MNBT-35	2018	Saint Paul, MN, USA	buckthorn	Hewitt et al., 2023	UMGC	SRR12548906	51372734	7757282834	.	.	.	.	.	.	Y
18MNBT-40	2018	Saint Paul, MN, USA	buckthorn	Hewitt et al., 2023	UMGC	SRR12548900	50855098	7679119798	.	.	.	.	.	.	Y
90MN149-2	1990	Minnesota, USA	oat	Miller et al., 2020	UMGC	SRR7062917	56247508	7087186008	.	.	.	.	.	.	Y
90MN152-1	1990	Minnesota, USA	oat	Miller et al., 2020	UMGC	SRR7062916	61028712	7689617712	.	.	.	.	.	.	Y
1Asterisk (*) indicates this publication.
2Y = yes, N = no
