# Supplementary material for: A high-resolution haplotype collection uncovers somatic hybridization, recombination and intercontinental movement in oat crown rust
Source: PLoS Genet. 2024 Nov 21;20(11):e1011493. doi: 10.1371/journal.pgen.1011493 (PMC11642970; doi:10.1371/journal.pgen.1011493)
Supplement: S2 Table — Infection type scores for 95 P. coronata f. sp. avenae isolates (rows) on 27 Australian differential oat lines (columns). (XLSX) [file pgen.1011493.s019.xlsx]

## Sheet: S2 Table
S2 Table. Infection type scores for 95 P. coronata f. sp. avenae isolates (rows) on 27 Australian differential oat lines (columns).
Isolate	Lineage	Swan	Pc14	Pc35	Pc36	Pc38	Pc39	Pc40	Pc45	Pc46	Pc48	Pc50	Pc51	Pc52	Pc54	Pc56	Pc61	Pc62	Pc63	Pc64	Pc67	Pc68	Pc70	Pc71	Amagalon	Culgoa	WIX4361-9	X716
20ACT14	L1	4	4	3	3	3	3	3	;C	1	4	3	1;	3	1;	3	2	;C	;C	1;	3	3	3	2	;C	3	1	3
20ACT25	L1	3	3	3	3	3	3	3	1;	1	3	3	1	3	1;	3	2	1	;C	1	3	3	3	3	;C	2	;C	3
20QLD11	L1	3	3	3	3	3	3	3	1	;C	3	3	1;	3	;C	3	3	1	1;	;C	3	3	3	3	0	3	1;	3
20QLD86	L1	3	3	3	3	3	3	3	;C	;C	3	3	1;	3	1;	3	2	;C	;C	;C	3	3	3	3	;C	2	;C	3
20WA97	L1	3	3	1;	3	1;	3	3	1;	;C	;C	;C	2	;C	1;	2	1	;C	;C	;C	3	0	3	3	;C	1	1	1
21NSW100	L1	3	3	1;	3	3	3	3	;C	;C	1;	1;	3	;C	;C	1;	1;	;C	3	;C	3	;	3	3	;C	1	2	2
21NSW102	L1	3	3	3	3	;C	1;	;C	1	;C	;C	;C	;C	;C	3	3	;C	;C	;C	;C	3	;C	3	;C	;	;C	;C	1;
21QLD135	L1	3	3	1;	3	3	3	3	;C	;C	;C	;C	1;	;C	3	3	;C	;C	3	;C	3	;	3	3	;C	;C	;C	3
22NSW08	L1	4	3	4	4	4	4	4	4	3	4	;	3	4	4	4	3	2	;C	2	4	4	4	3	4	3	3	4
22NSW103	L1	3	3	3	3	3	3	3	;C	;	3	;	2	4	1	4	1	;C	;C	;C	3	3	3	3	3	3	3	3
22NSW107	L1	3	3	1	3	;C	;C	;C	;C	;C	;C	;C	;C	;C	3	2	;C	;C	;C	;C	3	0	3	;C	0	;C	;C	;C
22NSW123	L1	3	3	4	4	3	3	4	;	1;	4	0;	2	3	0;	3	1	;C	;	1;	3	4	3	3	4	3	3	3
22NSW79	L1	4	3	3	3	3	3	3	;C	;C	3	3	2	3	;C	3	2	;C	;C	;	3	3	3	3	0	3	1;	3
22NSW97	L1	4	4	4	3	;C	;C	;C	;C	;C	;	;C	;C	;	4	2	;	;C	;C	;	3	;	3	;	;	;C	;C	;C
22QLD110	L1	3	3	3	3	;C	;C	;C	1;	;C	;C	;C	;C	;C	3	2	;	;C	;C	;C	3	;	3	;C	0	;C	;C	;C
22QLD114	L1	4	4	3	4	4	4	;	;C	0;	4	;	3	4	1	4	;C	;C	;C	;	3	4	3	4	4	;C	;C	4
22QLD116	L1	4	4	4	4	4	4	4	2	;	4	0;	3	4	2	4	2	0;	;	0;	4	4	4	4	4	1	;C	4
22QLD118	L1	3	3	3	3	3	3	4	;C	;C	3	3	3	3	;C	3	3	;C	;C	;C	3	3	3	3	;	3	2	3
22SA132	L1	4	4	4	4	4	4	4	;C	0;	0;	0;	3	;	4	3	;C	;C	4	0;	4	0;	3	4	0;	2C	4	4
22VIC117	L1	4	3	4	1;	4	4	1;	2	1;	4	0	2	3	2	2	;C	1;	;C	1;	3	3	4	4	;	;C	4	3
22VIC126	L1	4	4	4	4	3	3	1	3	1	3	3	2	4	3	3	;C	1;	;	;	3	3	4	3	;	;C	2	2
22VIC128	L1	4	4	3	3	;C	;	;	2	;C	;	0	;	;	4	3	0;	;C	;	;	4	0;	4	;	;	;C	;C	;C
23WA07	L1	4	3	3	3	3	3	3	;C	;C	4	4	2	3	;C	3	2	;C	;C	;C	3	4	3	3	0	3	1;	3
23VIC09	L1	4	4	4	4	3	3	4	1;	;C	3	0;	2	3	;C	3	1;	;	;C	;C	3	4	4	4	3	3	2	3
23WA20	L1	4	4	4	4	3	4	4	;	0;	4	4	3	4	;	4	1	;C	;C	;	4	4	4	4	0	0	1	4
23WA43	L1	4	3	4	4	3	4	4	;	;	3	3	1	3	;	4	1;	;C	;C	;C	3	4	3	3	0	2	;C	3
20ACT40	L2	3	1	;C	1;	;C	;C	;C	1	;C	;C	;C	;C	;C	1	2	;C	;C	;C	;C	3	;C	3	;C	;C	;C	;C	;C
20ACT80	L2	3	3	1;	1	;C	;C	;C	1	;C	;C	;	;C	;C	3	3	;C	;C	;C	;C	3	;C	3	;C	;C	;C	;C	;C
21ACT105	L2	3	2	1;	1	;C	;C	1	2	1	;C	;C	3	;C	3	2	1;	1	;C	2	2	;C	3	;C	;C	;C	;C	;C
21ACT116	L2	3	1	1;	1;	;C	;C	;C	1;	;C	;	;	;C	;C	2	2	;C	;C	;C	;C	1	;C	4	;C	;C	;C	;C	;C
21NSW142	L2	3	2	3	2	;C	1;	1	3	;C	;C	0	;C	;C	2	2	;C	;C	;C	;C	1	;C	3	;C	;C	;C	;C	;C
23NSW13	L2	4	0;	1;	1	;C	;C	;C	1;	;C	;C	0;	0;	0;	1	1	;C	;C	;C	;C	2	;C	3	;C	0	0;	;C	;C
22WA50	L3	3	4	4	;	;C	1	4	4	3	4	0;	;C	1	3	;C	4	;C	;	;C	4	0	4	;C	0	;	;	;C
22WA45	L4	3	3	2	1	0	;	4	4	3	4	0;	;C	3	4	;	3	;C	1;	3	3	0;	4	;	;	;C	;	;
22WA29	L5	3	3	1	1;	;C	1;	1;	3	;	2	;C	;C	;C	3	1;	;C	1;	;	3	3	0	3	;C	0	;	;	;C
22WA53	L5	4	4	2	2	;	2	;	4	;	4	;	;C	;C	3	;C	;	1;	;	4	3	;	3	;C	;	;C	;C	;C
22WA54	L5	4	4	;	;	;C	1;	1	4	;C	3	;C	;C	;	2	1;	;C	1;	;	3	2	;C	4	;C	0	;C	;	;
23WA44	L5	4	0;	3	1;	0;	1;	;C	3	;C	3	;	;C	;C	3	;C	;C	1;	;	3	1	0	3	;C	0	0;	;C	;
22WA47	L6	4	4	2	2	;C	3	3	4	4	;C	0;	;C	;C	4	2	2	2	0;	4	3	;C	4	;C	0;	;C	;C	0;
22WA46	L8	3	3	1;	;	;C	;C	3	4	1;	4	0	;	2	3	;	;C	2	;C	3	3	0	3	;C	0	;	;C	;C
20WA71	L9	3	3	1;	1;	;C	2	1	3	2	1;	1;	2	;C	3	1;	2	;C	;C	;C	2	1;	3	2	;	;C	;C	1
20WA72	L9	3	3	1;	1;	;C	3	1	3	;C	;C	;	1	;C	3	1;	2	;C	;C	1;	1	0	3	3	;C	;C	;C	1
20WA93	L9	3	3	2	1	;C	3	1;	3	0	;C	;C	2	;C	3	1	3	;C	;C	1;	1	;C	3	2	;C	;C	;C	2
20WA95	L9	3	3	1;	1	1;	3	2	3	;C	1	1;	1;	1	3	2	3	;C	;	1;	2	1;	3	3	0	1	1;	2
21WA136	L9	3	2	;C	1;	;C	3	2	3	;	;C	;C	1;	;C	3	1	2	;C	;C	2	1;	;C	3	1;	;	;C	;C	;C
21WA137	L9	3	2	1	;C	;C	3	1;	3	0	;C	;	2	;C	3	1;	2	;C	;C	1	3	0	3	2	;C	;C	;C	1;
22WA25	L9	3	3	2	2	;C	1	1	3	3	2	;C	2	;C	3	1;	3	3	;C	3	3	;	4	1;	0	;C	;C	1;
23SA24	L9	4	;C	1;	1;	;C	2	3	4	4	;C	0;	2	;C	4	2	2	1;	;C	1	2	;C	4	1	0	;C	;C	1
23SA31	L9	4	;	2	1;	;	3	2	4	0	;C	;	2	;	3	1	2	;C	;C	1;	2	;C	3	1	0	0;	;C	1
22WA55	L10	4	4	2	2	;	;C	3	4	4	;C	0;	;C	0;	4	1;	2	;C	0;	2	3	0;	4	0;	0	;C	;C	;C
20WA73	11	3	3	1;	1;	;C	3	1	3	3	3	;C	1	1	3	1;	3	1;	;C	1;	3	;C	3	3	;C	;C	;C	;C
20WA94	11	4	3	;C	1;	;C	3	2	4	3	3	;C	;C	1;	3	1	3	;C	;C	1;	2	;C	3	1	;C	;C	;C	;C
22WA09	11	4	4	;C	;	;C	3	2	4	3	3	1;	;C	;C	3	1;	3	;C	;C	1;	2	1;	4	;	;C	;C	;C	;C
22WA30	11	3	3	;C	;C	;C	2	1	3	3	3	;C	;C	;C	4	2	3	;C	;C	2	1	;C	3	1;	0	;C	;C	;C
22WA31	11	3	3	;C	1;	;C	2	1;	4	2	4	;C	;C	;	3	1;	2	1;	;C	1;	2	;C	3	3	0	;C	;C	;C
22WA86	11	3	3	;	2	;	3	2	4	3	4	0;	;	;C	3	;C	3	1;	0;	2	3	;C	3	3	0	;	;C	;C
22WA88	11	4	3	;C	;	;	3	2	4	3	3	;	;C	;C	4	1;	3	;C	;	1;	3	;	3	3	0;	;	;C	;C
22WA89	11	4	3	;	1	;	3	1	3	2	4	;C	;	;	3	1	3	;C	;	;	4	;	4	2	0;	;	;	;C
23VIC51	11	4	0;	;	;C	0;	3	3	4	4	4	0	;	;	4	;C	3	1;	0;	2	3	0	4	2	0	0;	;	;
23NSW54	11	4	;	;	1	;	3+	3	4	4	4	;	;C	;	4	1	3	1	;	1	3	0;	4	3	0	;	0;	;C
23WA16	12	4	;C	;C	;C	;C	4	2	4	3	3	;C	3	2	3	2	;C	3	0;	3	2	0	3	3	0	0;	1;	;C
21WA139	13	3	2	2	2	;C	3	2	3	3	;C	;C	;C	;	3	2	1;	2	;C	3	2	0	3	;C	;C	;C	;C	;C
20WA89	14	3	3	;	1;	;	1	3	3	3	3	;C	3	1;	3	1;	2	;C	;C	3	1;	;C	3	;C	;C	;C	;C	2
22SA10	15	3	3	1	1	;C	;C	3	4	3	4	4	1;	2	3	1	4	;C	;C	3	3	;C	3	;C	;	;	1;	1
22SA11	15	3	3	;	2	;C	;C	3	3	3	3	3	1;	1	3	2	3	1;	;C	2	3	;C	3	;C	0	;C	;C	;C
21WA134	16	3	3	;C	1	;C	1	3	3	3	;C	;C	1	;C	3	1;	;C	1	;C	1	1;	;C	3	;C	;C	;C	;C	1
22WA15	16	3	3	1;	;C	;	1;	2	4	3	;C	;C	;C	;	3	;C	2	;C	;	;C	2	0	4	;C	0	;C	;C	;C
20ACT27	18	3	3	;C	2	;C	;C	1	3	3	;C	1;	3	;C	3	1	3	3	;C	4	2	;	3	;C	;	;C	;C	3
20NSW19	18	3	3	;C	1;	;C	;C	1;	4	4	;C	;C	3	;C	3	1;	2	3	;C	3	1	;C	3	1;	;C	;C	;C	2
20NSW20	18	3	2	1;	3	;C	;C	3	3	3	1;	;C	3	;C	3	2	2	3	;C	3	3	;C	3	;C	;C	;	;C	3
21ACT106	18	3	3	1;	1;	;C	;C	3	3	3	;C	1;	3	;C	3	1	3	3	;C	3	2	;C	3	;C	;C	;C	;C	1;
21ACT112	18	3	3	;C	3	;C	;C	3	3	3	;C	;C	3	;C	3	3	2	3	;C	3	1	;C	3	;C	;C	;C	;C	3
21NSW141	18	3	3	;C	2	;C	;C	2	3	3	;C	1;	3	;C	3	3	1;	3	;C	3	1;	;C	3	;C	;C	;C	;C	2
21WA138	18	3	2	1;	2	;C	1;	2	3	3	;C	;C	2	;C	3	2	2	2	;C	3	3	0	3	;C	;C	;C	;C	1;
22NSW121	18	3	3	;	;	;	0;	3	4	4	0;	;C	3	0;	4	;C	3	3	;	4	3	0;	3	;	0	;	;C	;
22NSW75	18	3	3	;C	3	;C	;C	2	4	4	;C	;C	3	;C	3	2	1	3	;	3	2	0	2	;C	;	;	;C	2
22NSW76	18	3	2	;C	1	2	;C	3	3	3	;C	;C	3	;C	3	2	1;	2	;C	3	1	;C	2	;C	0	;C	;C	1
22NSW84	18	3	3	;	1;	;C	;	1;	4	4	;	;	3	;C	3	1	2	3	0	4	3	;	3	;C	;	;C	;	1
22SA12	18	3	3	;C	2	0	;C	3	3	3	;C	;C	3	;C	3	1	2	3	;C	4	2	0	3	;C	0	;C	;C	1
22VIC01	18	3	3	;C	3	;	;C	2	3	4	;C	;C	3	;C	3	3	2	3	;C	3	2	;C	3	;C	;	;	;C	3
22VIC49	18	3	2	3	2	3	3	3	4	3	1;	0;	3	0;	4	2	2	3	2	4	3	0;	3	2	0	;C	1;	3
22VIC67	18	3	2	;C	1;	;C	;C	3	4	3	2	;C	3	0	3	1;	1;	2	;C	3	2	;C	3	;	0	;C	;C	1;
22VIC71	18	3	3	;	2	;	;	3	4	4	;	;	3	;C	4	;C	1	3	;	3	3	0;	3	;	0;	;	;C	1
22VIC74	18	3	3	;C	1	;C	;C	2	4	4	;C	;C	3	;C	3	2	3	3	;C	3	3	;C	3	;C	;	;C	;C	1;
22WA22	18	3	2	;C	2	;C	;C	2	3	3	;C	;C	2	;C	3	2	2	3	;C	3	3	;C	2	;C	0	;	;C	2
22WA27	18	3	3	;C	1;	;	;C	1	3	3	;C	;C	3	;C	3	2	3	3	;C	3	3	0	3	;C	0	;C	;	3
22WA43	18	3	3	1;	1	;C	;C	2	4	4	;C	;C	3	;C	3	1	2	3	0	3	3	;	3	;C	;	;C	;C	1
23WA01	18	4	;C	;C	;	0;	;	1	4	4	;C	;C	3	;C	4	2	3	3	0;	4	3	;C	3	;C	0	0	;C	;C
23VIC03	18	4	0;	2	;C	0;	0;	1	4	3	0;	0;	3	0;	4	1	3	4	;	4	2	0	3	;	0	0	;	1
23WA17	18	4	;C	;C	;C	;C	;C	3	4	4	;	;C	3	;C	4	2	1;	3	0;	4	4	0	3	;C	0	0	;C	1;
23SA22	18	4	0;	1;	2	0;	0;	3	3	4	;C	;C	3	;C	4	2	1;	3	;	4	3	0;	3	;C	0;	0;	;C	3
23NSW25	18	4	0;	;C	2	;C	;C	3	4	4	;C	;C	4	;C	4	3	;C	3	0;	4	3	0	4	;C	0	0;	;	2
23SA52	18	4	;	;	2	0;	0;	3	4	4	0;	;	3	0;	3+	2	2	3+	0;	4	3	0	3	;C	0	0;	;	2
23VIC53	18	4	0;	;	2	0;	0;	2	4	4	0;	;	4	0;	4	2	3	3+	;	4	3	0;	4	;	0;	0;	;	1
23VIC59	18	4	0;	;C	1;	;	;C	1	4	3	;	;C	3	;C	4	1	2	3	;	4	2	0;	3	;C	0;	0;	;	2
Virulence frequency (%)	1	100	100	84.6154	96.1538	76.9231	80.7692	69.2308	7.69231	3.84615	65.3846	38.4615	26.9231	65.3846	34.6154	76.9231	11.5385	0	11.5385	0	100	65.3846	100	76.9231	23.0769	34.6154	19.2308	69.2308	53.2764
	2	100	16.6667	16.6667	0	0	0	0	16.6667	0	0	0	16.6667	0	33.3333	16.6667	0	0	0	0	33.3333	0	100	0	0	0	0	0	12.963
	5	100	75	25	0	0	0	0	100	0	75	0	0	0	75	0	0	0	0	100	50	0	100	0	0	0	0	0	25.9259
	9	100	55.5556	0	0	0	66.6667	11.1111	100	22.2222	0	0	0	0	100	0	33.3333	11.1111	0	11.1111	22.2222	0	100	22.2222	0	0	0	0	24.2798
	11	100	80	0	0	0	80	20	100	80	100	0	0	0	100	0	90	0	0	0	60	0	100	50	0	0	0	0	35.5556
	18	100	50	3.57143	14.2857	3.57143	3.57143	46.4286	100	100	0	0	92.8571	0	100	14.2857	28.5714	89.2857	0	100	57.1429	0	89.2857	0	0	0	0	25	37.6984
