# Supplementary material for: A high-resolution haplotype collection uncovers somatic hybridization, recombination and intercontinental movement in oat crown rust
Source: PLoS Genet. 2024 Nov 21;20(11):e1011493. doi: 10.1371/journal.pgen.1011493 (PMC11642970; doi:10.1371/journal.pgen.1011493)
Supplement: S3 Table — Sequencing metadata for P. coronata f. sp. avenae isolates which were assembled into genome references. (XLSX) [file pgen.1011493.s020.xlsx]

## Sheet: S3 Table
S3 Table. Sequencing metadata for P. coronata f. sp. avenae isolates which were assembled into genome references.
					Pacbio raw reads			Downsampled Pacbio reads
Isolate	Collection date	Collection location	Sequencing provider	HiFi reads SRA	Number of reads	Reads length (bp)	Average coverage (200Mb)	Number of reads1	Reads length (bp)2	Average coverage (200Mb)3	Hi-C reads SRA	Hi-C reads4	Hi-C reads length (bp)5
20NSW19	2020	NSW, AUS	University of Louisville Sequencing Technology Center	SRR27496520	422056	4624847375	23.1242	.	.	.	SRR27496504	245278228	36791734200
20QLD86	2020	QLD, AUS	University of Louisville Sequencing Technology Center	SRR27496519	456617	4913574388	24.5679	.	.	.	SRR27496503	386226256	57933938400
20WA72	2020	WA, AUS	AGRF	SRR27496518	910709	10500272569	52.5014	.	.	.	SRR27496502	397777548	59666632200
90AR100-1	1990	AR, USA	University of Louisville Sequencing Technology Center	SRR27496507	1006812	10334713077	51.6736	.	.	.	SRR27496492	270449536	40567430400
90MN14B-1	1990	MN, USA	University of Louisville Sequencing Technology Center	SRR27496506	844482	8761371021	43.8069	.	.	.	SRR27496491	87541414	13131212100
90TX52-1	1990	TX, USA	University of Louisville Sequencing Technology Center	SRR27496505	917597	9649793319	48.249	.	.	.	SRR27496489	62395574	9359336100
18MNBT34	2018	MN, USA	University of Louisville Sequencing Technology Center	SRR27496510	1120932	10582003044	52.91	.	.	.	SRR27496495	109812376	16471856400
18MNBT36	2018	MN, USA	University of Louisville Sequencing Technology Center	SRR27496509	871510	9418612155	47.0931	.	.	.	SRR27496494	321079180	48161877000
18MNBT50	2018	MN, USA	University of Louisville Sequencing Technology Center	SRR27496508	686004	7139321952	35.6966	.	.	.	SRR27496493	99404442	14910666300
20WA95	2020	WA, AUS	University of Louisville Sequencing Technology Center	SRR27496515	470194	5242378385	26.2119	.	.	.	NA	NA	NA
21ACT116	2021	ACT, AUS	AGRF	SRR27496514	1807323	25301955340	126.51	378417	5737219122	28.6861	SRR27496498	442406600	66803396600
20WA94	2020	WA, AUS	AGRF	SRR27496516	2959259	38828930636	194.145	581618	8465889781	42.3294	SRR27496499	433931530	65523661030
21WA134	2021	WA,AUS	AGRF	SRR27496513	1634335	23725982089	118.63	388285	6176361482	30.8818	SRR27496497	460673050	69561630550
20WA89	2020	WA, AUS	AGRF	SRR27496517	1001537	15160295803	75.8015	547414	8281343138	41.4067	SRR27496500	136197024	20438636487
21WA139	2021	WA, AUS	AGRF	SRR27496511	1307960	20035341203	100.177	647668	9963084672	49.8154	SRR27496496	112554688	16724569079
1,2,3Period (.) indicates PacBio reads were not downsampled or filtered.
4,520WA95 is clonally related to 20WA72, so 20WA72 Hi-C reads were used to assemble, phase, and scaffold 20WA95.
