# Supplementary material for: A high-resolution haplotype collection uncovers somatic hybridization, recombination and intercontinental movement in oat crown rust
Source: PLoS Genet. 2024 Nov 21;20(11):e1011493. doi: 10.1371/journal.pgen.1011493 (PMC11642970; doi:10.1371/journal.pgen.1011493)
Supplement: S4 Table — Length, BUSCO, annotation, and repeat statistics for the 15 P. coronata f. sp. avenae genome references across each of 2 haplotypes and unplaced contigs. (XLSX) [file pgen.1011493.s021.xlsx]

## Sheet: S4 Table
S4 Table. Length, BUSCO, annotation, and repeat statistics for the 15 P. coronata f. sp. avenae genome references across each of 2 haplotypes and unplaced contigs.
Isolate	Haplotype	Total length (bp)	N contigs	Mean length (bp)	BUSCOs (%)			Repeat content (%)
					Singleton	Duplicated	Fragmented	All	Unclassified	rRNA	Gene annotations
20NSW19	Total	198919010	149	.	.	.	.	57.66	18.37	0.79	39379
20NSW19	hap3	98506189	.	.	95.01	1.08	0.91	57.41	18.45	0.06	19502
20NSW19	hap4	97257545	.	.	94.95	1.08	0.96	57.06	18.32	0.07	19305
20NSW19	unplaced	3155276	113	27922.8	0.45	0.11	0.17	83.69	17.35	45.99	572
20QLD86	Total	198288250	129	.	.	.	.	57.99	17.88	0.56	40117
20QLD86	hap5	96667405	.	.	94.56	1.02	0.91	57.73	17.92	0.06	19373
20QLD86	hap6	98539210	.	.	94.44	0.96	0.96	57.54	17.82	0.08	20157
20QLD86	unplaced	3081635	93	33135.9	0.68	0.11	0.28	80.16	18.59	31.57	587
20WA72	Total	200588439	159	.	.	.	.	58.06	18.95	1.57	39688
20WA72	hap7	97686191	.	.	95.18	0.91	0.85	57.2	18.95	0.06	19518
20WA72	hap8	98613862	.	.	95.12	0.96	0.91	57.48	19.15	0.18	19458
20WA72	unplaced	4288386	123	34864.9	0.17	0	0.06	91.07	14.38	67.63	712
90AR100	Total	204589158	264	.	.	.	.	58.72	17.49	1.7	41354
90AR100	hap9	99213960	.	.	94.95	1.02	0.85	57.96	17.52	0.07	19912
90AR100	hap10	99695456	.	.	95.35	0.91	0.74	57.66	17.4	0.12	20627
90AR100	unplaced	5679742	228	24911.1	0.34	0.06	0.06	90.61	18.55	57.92	815
90MN14B	Total	208661816	328	.	.	.	.	58.46	19.76	0.28	42028
90MN14B	hap11	99741021	.	.	94.22	1.76	0.74	58.23	19.8	0.02	20257
90MN14B	hap12	100541227	.	.	94.56	1.36	0.74	58.93	19.82	0.01	20063
90MN14B	unplaced	8379568	292	28697.2	3.8	0.06	0.96	55.6	18.61	6.64	1708
90TX52	Total	200719296	230	.	.	.	.	58.18	17.55	0	40646
90TX52	hap13	98502839	.	.	94.95	0.06	0.96	57.76	17.86	0	20194
90TX52	hap14	97323673	.	.	94.5	1.53	0.85	57.32	17.84	0	19741
90TX52	unplaced	4892784	194	25220.5	0.68	0	0.17	83.95	5.39	0	711
18MNBT34	Total	207987716	359	.	.	.	.	58.93	19.78	0.51	41290
18MNBT34	hap15	100044359	.	.	94.78	1.08	0.91	56.85	18.9	0.02	20092
18MNBT34	hap16	99374033	.	.	94.9	1.08	0.79	56.58	18.74	0.03	19804
18MNBT34	unplaced	8569324	323	26530.4	2.78	0.06	0	69.76	42.22	11.79	1394
18MNBT36	Total	204890052	235	.	.	.	.	59.56	19.02	1.99	40182
18MNBT36	hap17	99955506	.	.	95.12	0.96	0.74	58.85	19.38	0.07	19787
18MNBT36	hap18	99618361	.	.	94.95	1.13	0.79	58.73	19.47	0.05	19691
18MNBT36	unplaced	5316185	199	26714.5	0.28	0	0.11	88.31	4.08	74.41	704
18MNBT50	Total	203132314	195	.	.	.	.	58.7	17.14	1.6	41161
18MNBT50	hap19	99144788	.	.	95.12	0.96	0.74	58.03	17.24	0.09	20293
18MNBT50	hap20	98878965	.	.	95.18	0.96	0.68	57.78	17.27	0.07	20027
18MNBT50	unplaced	5108561	159	32129.3	0.34	0.06	0.23	89.65	12.58	60.73	841
20WA95	Total	197370247	84	.	.	.	.	57.18	18.51	0.06	39335
20WA95	hap21	98091599	.	.	94.78	1.08	0.91	56.9	18.44	0.2	19682
20WA95	hap22	97403857	.	.	95.01	0.91	0.85	56.82	18.41	0.07	19303
20WA95	unplaced	1874791	48	39058.1	0.06	0	0.11	91.16	26.84	49.67	350
21ACT116	Total	199532985	99	.	.	.	.	57.59	17.55	0.08	40174
21ACT116	hap23	97941003	.	.	94.84	1.08	0.74	57.04	17.45	0.15	19878
21ACT116	hap24	96997988	.	.	94.39	1.02	1.02	57.16	17.59	0.18	19504
21ACT116	unplaced	4593994	63	72920.5	1.64	0.4	0.23	78.4	18.72	27.73	792
20WA94	Total	199585612	107	.	.	.	.	57.71	17.34	1.23	39172
20WA94	hap25	98391862	.	.	94.9	1.13	0.96	57.42	17.29	0.14	19228
20WA94	hap26	97054320	.	.	94.84	1.13	0.85	57.06	17.75	0.1	19217
20WA94	unplaced	4139430	71	58301.8	1.47	0.06	0.11	79.74	9.13	53.95	727
21WA134	Total	206252514	187	.	.	.	.	58.8	18.92	1.59	39035
21WA134	hap27	97466053	.	.	94.84	1.13	0.96	57.67	18.65	0.07	18717
21WA134	hap28	97985120	.	.	94.84	1.19	0.96	57.8	18.64	0.11	18540
21WA134	unplaced	10801341	151	71532.1	4.48	0.06	0.45	78.02	23.82	28.64	1778
20WA89	Total	202566814	112	.	.	.	.	58.67	19.45	0.85	40173
20WA89	hap29	97408602	.	.	94.44	1.3	0.79	57.95	19.18	0.23	19384
20WA89	hap30	98828848	.	.	94.67	1.19	0.96	58.33	19.55	0.26	19497
20WA89	unplaced	6329364	76	83281.1	3.23	0.17	0.17	74.95	22.15	19.68	1292
21WA139	Total	199822189	105	.	.	.	.	57.9	17.99	1.43	39787
21WA139	hap31	97339568	.	.	95.12	0.91	0.91	57.16	17.93	0.19	19507
21WA139	hap32	97494217	.	.	95.01	0.91	0.96	57	18.07	0.16	19540
21WA139	unplaced	4988404	69	72295.7	0.23	0.17	0.06	90.02	17.36	50.58	740
