# Supplementary material for: A high-resolution haplotype collection uncovers somatic hybridization, recombination and intercontinental movement in oat crown rust
Source: PLoS Genet. 2024 Nov 21;20(11):e1011493. doi: 10.1371/journal.pgen.1011493 (PMC11642970; doi:10.1371/journal.pgen.1011493)
Supplement: S5 Table — k-mer containment results for the putative mating type STE3.2 alleles identified in the P. coronata f. sp. avenae genome reference Pca203. (XLSX) [file pgen.1011493.s022.xlsx]

## Sheet: S5 Table
S5 Table. k-mer containment results for the putative mating type STE3.2 alleles identified in the P. coronata f. sp. avenae genome reference Pca203.
	STE3.2.2		STE3.2.3
	% ident.	% shared	%ident	% shared
12NC29	99.8795	97.5	100	100
12SD80	99.9232	98.4	99.9377	98.7
15FL1-2	99.9232	98.4	100	100
15FL1-4	99.9232	98.4	100	100
15MN10-4	99.9232	98.4	99.9377	98.7
15MN10-5	99.9232	98.4	100	100
15MN13-4	99.9232	98.4	99.9377	98.7
15MN14-4	99.9232	98.4	100	100
15MN16-3	99.9232	98.4	100	100
15MN17-5	99.9232	98.4	100	100
15MN18-1	99.9232	98.4	99.9377	98.7
15MN18-3	99.9232	98.4	100	100
15MN23-1	99.9232	98.4	100	100
15MN24-1	99.9232	98.4	100	100
15MN25-3	99.9232	98.4	100	100
15MN27-3	99.9232	98.4	100	100
15MS7-1	99.9232	98.4	100	100
15ND19-5	99.9232	98.4	100	100
15ND20-3	99.9232	98.4	100	100
15ND20-4	99.9232	98.4	100	100
15NE8-4	99.9232	98.4	100	100
15NE8-5	99.9232	98.4	100	100
15NE9-1	99.9232	98.4	100	100
15NE9-3	99.9232	98.4	100	100
15OH12-3	99.9232	98.4	100	100
15SD11-1	99.9232	98.4	100	100
15SD11-2	99.8795	97.5	100	100
15SD30-1	99.9232	98.4	100	100
15SD30-3	99.9232	98.4	100	100
15TX3-1	99.9232	98.4	100	100
16IL75-3	100	100	100	100
16MN100-2	99.9232	98.4	100	100
16MN101-1	99.9232	98.4	100	100
16MN102-1	99.9232	98.4	100	100
16MN102-3	99.9232	98.4	99.9377	98.7
16MN105-1	99.9232	98.4	100	100
16MN106-3	99.9232	98.4	100	100
16MN107-1	99.9232	98.4	99.9377	98.7
16MN107-3	99.9232	98.4	100	100
16MN110-1	99.9281	98.5	100	100
16MN110-2	99.9232	98.4	100	100
16MN118-2	99.9232	98.4	99.9377	98.7
16MN119-1	99.9232	98.4	100	100
16MN121-2	99.9232	98.4	100	100
16MN84-1	99.9232	98.4	100	100
16MN85-1	99.9232	98.4	100	100
16MN88-3	99.9232	98.4	100	100
16MN90-2	99.9232	98.4	100	100
16MN93-1	99.9232	98.4	100	100
16MN93-2	99.9232	98.4	100	100
16MN94-1	99.9232	98.4	99.9377	98.7
16MN94-2	99.9232	98.4	100	100
16MN98-2	99.9232	98.4	100	100
16MN98-3	99.9232	98.4	100	100
16MN99-1	99.9232	98.4	100	100
16MN99-2	99.9232	98.4	100	100
16MN99-3	99.9232	98.4	100	100
16SD69-1	99.9232	98.4	100	100
16SD74-2	99.9232	98.4	100	100
16WI76-1	99.9232	98.4	100	100
17AR69-3	99.9232	98.4	100	100
17FL16-1	99.9232	98.4	100	100
17FL20-1	99.9232	98.4	100	100
17FL20-2	99.9232	98.4	100	100
17FL20-3	99.9232	98.4	100	100
17FL21-2	99.9281	98.5	99.9377	98.7
17FL22-2	99.9232	98.4	99.9377	98.7
17FL23-1	99.9232	98.4	99.9377	98.7
17FL23-2	99.9232	98.4	99.9377	98.7
17FL26-3	99.9232	98.4	99.9377	98.7
17IA105-1	99.8795	97.5	100	100
17IA106-3	99.9232	98.4	100	100
17IA108-2	99.8795	97.5	100	100
17IA111-3	99.9232	98.4	100	100
17IA116-1	99.9809	99.6	100	100
17IL75-3	99.9232	98.4	100	100
17IL76-1	100	100	100	100
17LA48-2	99.9232	98.4	100	100
17LA49-3	100	100	100	100
17LA50-2	99.9232	98.4	100	100
17LA50-3	99.9232	98.4	100	100
17LA67-2	99.9232	98.4	100	100
17MN145-1	99.9232	98.4	99.9377	98.7
17MN145-2	99.9232	98.4	99.9377	98.7
17MN146-1	99.9232	98.4	99.9377	98.7
17MN146-2	99.9232	98.4	99.9377	98.7
17MN150-1	100	100	100	100
17MN150-2	100	100	100	100
17MN78-2	99.9232	98.4	100	100
17MNBT-10	99.9232	98.4	100	100
17MNBT-11	99.9232	98.4	100	100
17MNBT-12	99.9232	98.4	100	100
17MNBT-13	99.9232	98.4	100	100
17MNBT-14	99.9232	98.4	100	100
17MNBT-15	99.9232	98.4	100	100
17MNBT-16	99.9232	98.4	100	100
17MNBT-17	99.9232	98.4	100	100
17MNBT-18	99.9232	98.4	100	100
17MNBT-19	99.9232	98.4	100	100
17MNBT-20	99.9232	98.4	100	100
17MNBT-21	99.9232	98.4	99.9377	98.7
17MNBT-23	99.9232	98.4	100	100
17MNBT-24	99.9232	98.4	100	100
17MNBT-2	99.9232	98.4	100	100
17MNBT-3	99.9232	98.4	99.9377	98.7
17MNBT-4	99.9232	98.4	100	100
17MNBT-5	99.9232	98.4	100	100
17MNBT-6	99.8551	97	100	100
17MNBT-7	99.9232	98.4	99.9377	98.7
17MNBT-8	99.9377	98.7	100	100
17MNBT-9	99.9232	98.4	100	100
17MS65-1	100	100	100	100
17MS65-3	100	100	100	100
17SD126-1	99.9232	98.4	99.9377	98.7
17SD126-2	99.9232	98.4	100	100
17SD126-3	100	100	100	100
17SD129-3	100	100	100	100
17SD132-1	99.9232	98.4	100	100
17SD133-2	99.9232	98.4	100	100
17SD80-2	99.9232	98.4	99.9377	98.7
17TX12-3	99.9232	98.4	100	100
17TX1-2	100	100	100	100
17TX15-3	99.9232	98.4	100	100
17TX44-3	99.9232	98.4	100	100
17TX59-2	99.9232	98.4	100	100
17TX62-3	100	100	100	100
17TX9-2	99.9232	98.4	100	100
18MNBT-34	99.9232	98.4	99.9377	98.7
18MNBT-36	99.9232	98.4	100	100
18MNBT-37	99.9232	98.4	100	100
18MNBT-38	99.9232	98.4	100	100
18MNBT-39	99.8795	97.5	100	100
18MNBT-41	99.9232	98.4	100	100
18MNBT-42	99.9232	98.4	100	100
18MNBT-43	99.9232	98.4	100	100
18MNBT-44	99.9232	98.4	100	100
18MNBT-45	100	100	100	100
18MNBT-46	99.9232	98.4	100	100
18MNBT-47	99.9232	98.4	100	100
18MNBT-49	99.9232	98.4	100	100
18MNBT-50	99.9232	98.4	100	100
18MNBT-51	99.9232	98.4	100	100
18MNBT-52	99.9232	98.4	100	100
18MNBT-53	99.9232	98.4	100	100
18MNBT-54	99.9232	98.4	100	100
18MNBT-55	99.9232	98.4	100	100
18MNBT-56	99.9232	98.4	100	100
18MNBT-57	99.9232	98.4	100	100
18MNBT-58	99.9232	98.4	100	100
Pca203	100	100	100	100
20ACT14	99.8795	97.5	100	100
20ACT25	99.8795	97.5	100	100
20ACT27	99.8795	97.5	100	100
20ACT40	99.8795	97.5	100	100
20ACT80	99.8795	97.5	100	100
20NSW19	99.8795	97.5	100	100
20NSW20	99.8795	97.5	100	100
20QLD11	99.8844	97.6	100	100
20QLD86	99.8795	97.5	100	100
20WA71	99.8795	97.5	100	100
20WA72	99.8795	97.5	100	100
20WA73	99.8795	97.5	100	100
20WA89	99.8795	97.5	100	100
20WA93	99.8795	97.5	100	100
20WA94	99.8795	97.5	100	100
20WA95	99.8795	97.5	100	100
20WA97	99.8795	97.5	100	100
21ACT105	99.8795	97.5	100	100
21ACT106	99.8795	97.5	100	100
21ACT112	99.8795	97.5	100	100
21ACT116	99.8795	97.5	100	100
21NSW100	99.8795	97.5	100	100
21NSW102	99.8795	97.5	100	100
21NSW141	99.8795	97.5	100	100
21NSW142	99.8795	97.5	100	100
21QLD135	99.8795	97.5	100	100
21WA134	99.8795	97.5	100	100
21WA136	99.8795	97.5	100	100
21WA137	99.8795	97.5	100	100
21WA138	99.8795	97.5	100	100
21WA139	99.8795	97.5	100	100
90AR100-1	99.8795	97.5	100	100
90GA16-1	99.8795	97.5	100	100
90KS101-1	100	100	100	100
90LA38-1	99.8795	97.5	100	100
90MN137-1	99.9232	98.4	100	100
90MN13B-3	99.9232	98.4	100	100
90MN148-1	99.9232	98.4	100	100
90MN14B-1	99.9232	98.4	99.9377	98.7
90MN153-1	100	100	100	100
90MN17B-1	99.9232	98.4	100	100
90MN1B-1	99.9232	98.4	100	100
90MN2B-1	99.9232	98.4	100	100
90MN3B-1	100	100	100	100
90MN5B-1	99.8795	97.5	100	100
90MN7B-1	99.9232	98.4	99.9377	98.7
90MN8B-2	99.9232	98.4	100	100
90MN9B-4	99.8795	97.5	100	100
90PA162-1	99.8795	97.5	100	100
90SD164-1	99.8795	97.5	100	100
90SD171-1	99.9232	98.4	99.9377	98.7
90SD172-1	99.8795	97.5	100	100
90TX45-1	99.9232	98.4	100	100
90TX47-1	99.9232	98.4	100	100
90TX52-1	100	100	100	100
90TX58-1	100	100	100	100
90TX70-1	99.8795	97.5	100	100
90WI131-1	99.9232	98.4	100	100
90WI132-1	99.9232	98.4	100	100
PCA16-15-1-1	99.8795	97.5	100	100
Pca2016-10-1	99.8795	97.5	100	100
Pca2016-1-1	99.8795	97.5	100	100
Pca2016-13-1	99.8795	97.5	100	100
Pca2016-15-1	99.8795	97.5	100	100
Pca2016-16-1	99.8795	97.5	100	100
Pca2016-2-1	99.8795	97.5	100	100
Pca2016-3-2	99.8795	97.5	100	100
Pca2016-6-2	99.8795	97.5	100	100
Pca2016-8-1	99.8795	97.5	100	100
Pca2016-9-2	99.8795	97.5	100	100
Pca43-1	99.8795	97.5	100	100
Pca56-3	99.8795	97.5	100	100
Pca57-4	99.8795	97.5	100	100
Pca58-3	99.8795	97.5	100	100
Pca59-6	99.8795	97.5	100	100
Pca60-7	99.8795	97.5	100	100
Pca61-8	99.8795	97.5	100	100
Pca62-9	99.8795	97.5	100	100
Pca65-12	99.8795	97.5	100	100
Pca70-17	99.8795	97.5	100	100
Pca70-2	99.8795	97.5	100	100
Pca73-20	99.8795	97.5	100	100
Pca77-46	99.8795	97.5	100	100
PCA84-1-1_1	99.8795	97.5	100	100
PCA84-1-1	99.8795	97.5	100	100
Pca85-1	99.8795	97.5	100	100
Pca85-26	99.8795	97.5	100	100
TW-19061	99.8795	97.5	100	100
TW-NTU01	99.8795	97.5	100	100
TW-NTU03	99.8795	97.5	100	100
TW-NTU04	99.8795	97.5	100	100
TW-SW01	99.8795	97.5	100	100
UVPca10-98	99.8795	97.5	100	100
UVPca14-98	99.8795	97.5	100	100
UVPca1-98	99.8795	97.5	100	100
UVPca8-98	99.8795	97.5	100	100
22SA12	99.8795	97.5	100	100
22NSW08	99.8795	97.5	100	100
22WA31	99.8795	97.5	100	100
22WA15	99.8844	97.6	100	100
22WA30	99.8795	97.5	100	100
22NSW79	99.8795	97.5	100	100
22WA53	99.8795	97.5	100	100
22WA27	99.8795	97.5	100	100
22WA09	99.8795	97.5	100	100
22WA22	99.8795	97.5	100	100
22WA25	99.8795	97.5	100	100
22WA54	99.8795	97.5	100	100
22WA29	99.8795	97.5	100	100
22SA11	99.8795	97.5	100	100
22QLD110	99.8795	97.5	100	100
22SA10	99.8795	97.5	100	100
22QLD118	99.8795	97.5	100	100
22WA43	99.8795	97.5	100	100
22VIC01	99.8795	97.5	100	100
22NSW103	99.8795	97.5	100	100
22NSW107	99.8795	97.5	100	100
22NSW121	99.9425	98.8	100	100
22NSW123	99.8795	97.5	100	100
22NSW75	99.8795	97.5	100	100
22NSW76	99.8795	97.5	100	100
22NSW84	99.8795	97.5	100	100
22NSW97	99.8795	97.5	100	100
22QLD114	99.8795	97.5	100	100
22QLD116	99.8795	97.5	100	100
22VIC117	99.8795	97.5	100	100
22SA132	99.8795	97.5	100	100
22VIC126	99.8795	97.5	100	100
22VIC128	99.8795	97.5	100	100
22VIC49	99.8795	97.5	100	100
22VIC67	99.8795	97.5	100	100
22VIC71	99.8795	97.5	100	100
22VIC74	99.8795	97.5	100	100
22WA45	99.8795	97.5	100	100
22WA46	99.8795	97.5	100	100
22WA47	99.8795	97.5	100	100
22WA50	99.8795	97.5	100	100
22WA55	99.8795	97.5	100	100
22WA86	99.8795	97.5	100	100
22WA88	99.8795	97.5	100	100
22WA89	99.8795	97.5	100	100
22WA18	99.8795	97.5	100	100
22WA19	99.8795	97.5	100	100
22WA23	99.8795	97.5	100	100
22WA26	99.8795	97.5	100	100
22WA28	99.8795	97.5	100	100
22WA32	99.8795	97.5	100	100
22WA33	99.8795	97.5	100	100
22WA34	99.8795	97.5	100	100
22WA51	99.8795	97.5	100	100
22WA56	99.8795	97.5	100	100
22WA57	99.8795	97.5	100	100
22WA58	99.8795	97.5	100	100
22WA62	99.8795	97.5	100	100
22WA63	99.8795	97.5	100	100
22WA64	99.8795	97.5	100	100
22WA65	99.8795	97.5	100	100
22VIC68	99.8795	97.5	100	100
22VIC69	99.8795	97.5	100	100
22VIC70	99.8795	97.5	100	100
22VIC72	99.8795	97.5	100	100
22NSW77	99.8795	97.5	100	100
22NSW78	99.8795	97.5	100	100
22NSW80	99.8795	97.5	100	100
22NSW81	99.8795	97.5	100	100
22NSW82	99.8795	97.5	100	100
22NSW95	99.8795	97.5	100	100
22NSW96	99.8795	97.5	100	100
22NSW98	99.8795	97.5	100	100
22NSW99	99.8795	97.5	100	100
22NSW100	99.8795	97.5	100	100
22NSW101	99.8795	97.5	100	100
22NSW102	99.8795	97.5	100	100
22NSW104	99.8795	97.5	100	100
22NSW105	99.8795	97.5	100	100
22NSW106	99.8795	97.5	100	100
22NSW108	99.8795	97.5	100	100
22NSW109	99.8795	97.5	100	100
22QLD111	99.8795	97.5	100	100
22QLD112	99.8795	97.5	100	100
22VIC130	99.8795	97.5	100	100
22SA131	99.8795	97.5	100	100
22SA92-02	99.8795	97.5	100	100
23WA01	99.8795	97.5	100	100
23VIC03	99.8795	97.5	100	100
23WA07	99.8795	97.5	100	100
23VIC09	99.8795	97.5	100	100
23NSW13	99.8795	97.5	100	100
23WA16	99.8795	97.5	100	100
23WA17	99.8795	97.5	100	100
23WA20	99.8795	97.5	100	100
23SA22	99.8795	97.5	100	100
23SA24	99.8795	97.5	100	100
23NSW25	99.8795	97.5	100	100
23SA31	99.8795	97.5	100	100
23WA43	99.8795	97.5	100	100
23WA44	99.8795	97.5	100	100
23VIC51	99.8795	97.5	100	100
23SA52	99.8795	97.5	100	100
23VIC53	99.8795	97.5	100	100
23NSW54	99.9425	98.8	100	100
23VIC59	99.8795	97.5	100	100
