# Supplementary material for: A high-resolution haplotype collection uncovers somatic hybridization, recombination and intercontinental movement in oat crown rust
Source: PLoS Genet. 2024 Nov 21;20(11):e1011493. doi: 10.1371/journal.pgen.1011493 (PMC11642970; doi:10.1371/journal.pgen.1011493)
Supplement: S6 Table — k-mer containment results for the 13 bWbE loci identified in the P. coronata f. sp. avenae haplotype collection. Color gradient reflects spectrum of values between the maximum (red, 100%) and minimum values (white, 90.40% for k-mer identity and 12.00% for shared k-mers). (XLSX) [file pgen.1011493.s023.xlsx]

## Sheet: S6 Table
S6 Table. k-mer containment results for the 13 bWbE loci identified in the P. coronata f. sp. avenae haplotype collection. Color gradient reflects spectrum of values between the maximum (red, 100%) and minimum values (white, 90.40% for k-mer identity and 12.00% for shared k-mers).
	bW1_bE1		bW2_bE2						bW3_bE3														bW4_bE4				bW5_bE5				bW6_bE6														bW7_bE7
	hap1		hap2		hap18		hap20		hap5		hap9		hap17		hap24		hap26		hap28		hap32		hap16		hap19		hap10		hap15		hap3		hap7		hap13		hap22		hap25		hap30		hap31		hap4		hap8		hap21
Isolate	% ident.	% shared	% ident.	% shared	% ident.	% shared	% ident.	% shared	% ident.	% shared	% ident.	% shared	% ident.	% shared	% ident.	% shared	% ident.	% shared	% ident.	% shared	% ident.	% shared	% ident.	% shared	% ident.	% shared	% ident.	% shared	% ident.	% shared	% ident.	% shared	% ident.	% shared	% ident.	% shared	% ident.	% shared	% ident.	% shared	% ident.	% shared	% ident.	% shared	% ident.	% shared	% ident.	% shared	% ident.
12NC29	94.2134	28.6	95.7984	40.6	95.1237	35	95.1237	35	94.662	31.6	95.0191	34.2	94.662	31.6	94.662	31.6	94.662	31.6	94.662	31.6	94.662	31.6	95.8543	41.1	95.8543	41.1	99.8305	96.5	100	100	93.6473	25.2	93.6473	25.2	94.0376	27.5	93.6473	25.2	93.6473	25.2	93.6473	25.2	93.6473	25.2	94.0049	27.3	94.0049	27.3	94.0049
12SD80	93.8039	26.1	95.7419	40.1	95.3758	37	95.3758	37	94.8163	32.7	95.0586	34.5	94.8163	32.7	94.8163	32.7	94.8163	32.7	94.8163	32.7	94.8163	32.7	95.8097	40.7	95.8097	40.7	93.2021	22.8	94.2134	28.6	94.4579	30.2	94.4579	30.2	94.5611	30.9	94.4579	30.2	94.4579	30.2	94.4579	30.2	94.4579	30.2	93.163	22.6	93.163	22.6	93.163
15FL1-2	93.3552	23.6	100	100	100	100	100	100	94.5318	30.7	95.1237	35	94.5318	30.7	94.5318	30.7	94.5318	30.7	94.5318	30.7	94.5318	30.7	95.9641	42.1	95.9641	42.1	92.2553	18.4	93.9055	26.7	94.0862	27.8	94.0862	27.8	94.3525	29.5	94.0862	27.8	94.0862	27.8	94.0862	27.8	94.0862	27.8	93.838	26.3	93.838	26.3	93.838
15FL1-4	94.2757	29	95.6152	39	94.8849	33.2	94.8849	33.2	94.2291	28.7	94.443	30.1	94.2291	28.7	94.2291	28.7	94.2291	28.7	94.2291	28.7	94.2291	28.7	95.0191	34.2	95.0191	34.2	99.8551	97	100	100	93.3174	23.4	93.3174	23.4	93.6296	25.1	93.3174	23.4	93.3174	23.4	93.3174	23.4	93.3174	23.4	94.1977	28.5	94.1977	28.5	94.1977
15MN10-4	94.1661	28.3	95.5918	38.8	94.7468	32.2	94.7468	32.2	100	100	99.771	95.3	100	100	100	100	100	100	100	100	100	100	95.1108	34.9	95.1108	34.9	99.8256	96.4	100	100	93.838	26.3	93.838	26.3	94.1819	28.4	93.838	26.3	93.838	26.3	93.838	26.3	93.838	26.3	93.972	27.1	93.972	27.1	93.972
15MN10-5	93.5399	24.6	100	100	100	100	100	100	95.314	36.5	95.7984	40.6	95.314	36.5	95.314	36.5	95.314	36.5	95.314	36.5	95.314	36.5	95.8875	41.4	95.8875	41.4	92.578	19.8	94.0862	27.8	94.0049	27.3	94.0049	27.3	94.2447	28.8	94.0049	27.3	94.0049	27.3	94.0049	27.3	94.0049	27.3	94.0049	27.3	94.0049	27.3	94.0049
15MN13-4	93.665	25.3	95.8985	41.5	95.5089	38.1	95.5089	38.1	94.619	31.3	94.6046	31.2	94.619	31.3	94.619	31.3	94.619	31.3	94.619	31.3	94.619	31.3	95.6035	38.9	95.6035	38.9	92.8588	21.1	94.1343	28.1	99.7209	94.3	99.7209	94.3	100	100	99.7209	94.3	99.7209	94.3	99.7209	94.3	99.7209	94.3	93.5399	24.6	93.5399	24.6	93.5399
15MN14-4	100	100	94.7328	32.1	93.6473	25.2	93.6473	25.2	91.8565	16.8	92.1343	17.9	91.8565	16.8	91.8565	16.8	91.8565	16.8	91.8565	16.8	91.8565	16.8	93.2021	22.8	93.2021	22.8	99.8256	96.4	100	100	93.2793	23.2	93.2793	23.2	93.6118	25	93.2793	23.2	93.2793	23.2	93.2793	23.2	93.2793	23.2	95.0323	34.3	95.0323	34.3	95.0323
15MN16-3	91.4483	15.3	94.7468	32.2	93.8887	26.6	93.8887	26.6	100	100	99.7007	93.9	100	100	100	100	100	100	100	100	100	100	94.3677	29.6	94.3677	29.6	90.4677	12.2	92.5107	19.5	92.8378	21	92.8378	21	92.9212	21.4	92.8378	21	92.8378	21	92.8378	21	92.8378	21	91.7777	16.5	91.7777	16.5	91.7777
15MN17-5	93.5218	24.5	100	100	100	100	100	100	94.443	30.1	95.0323	34.3	94.443	30.1	94.443	30.1	94.443	30.1	94.443	30.1	94.443	30.1	95.9205	41.7	95.9205	41.7	92.3732	18.9	93.972	27.1	94.5171	30.6	94.5171	30.6	94.7747	32.4	94.5171	30.6	94.5171	30.6	94.5171	30.6	94.5171	30.6	93.7868	26	93.7868	26	93.7868
15MN18-1	92.7955	20.8	96.1556	43.9	95.7759	40.4	95.7759	40.4	95.1367	35.1	95.7077	39.8	95.1367	35.1	95.1367	35.1	95.1367	35.1	95.1367	35.1	95.1367	35.1	100	100	100	100	92.6223	20	93.7523	25.8	93.5035	24.4	93.5035	24.4	93.8887	26.6	93.5035	24.4	93.5035	24.4	93.5035	24.4	93.5035	24.4	93.4853	24.3	93.4853	24.3	93.4853
15MN18-3	93.163	22.6	99.8649	97.2	100	100	100	100	100	100	99.9087	98.1	100	100	100	100	100	100	100	100	100	100	96.7069	49.5	96.7069	49.5	92.8588	21.1	94.2757	29	94.2912	29.1	94.2912	29.1	94.5611	30.9	94.2912	29.1	94.2912	29.1	94.2912	29.1	94.2912	29.1	93.6118	25	93.6118	25	93.6118
15MN23-1	95.4246	37.4	99.8256	96.4	100	100	100	100	94.1661	28.3	94.912	33.4	94.1661	28.3	94.1661	28.3	94.1661	28.3	94.1661	28.3	94.1661	28.3	95.4125	37.3	95.4125	37.3	93.4114	23.9	94.428	30	93.7868	26	93.7868	26	93.9885	27.2	93.7868	26	93.7868	26	93.7868	26	93.7868	26	95.1624	35.3	95.1624	35.3	95.1624
15MN24-1	100	100	95.7077	39.8	95.2135	35.7	95.2135	35.7	100	100	99.8157	96.2	100	100	100	100	100	100	100	100	100	100	95.2262	35.8	95.2262	35.8	94.2291	28.7	94.6904	31.8	94.0049	27.3	94.0049	27.3	94.2912	29.1	94.0049	27.3	94.0049	27.3	94.0049	27.3	94.0049	27.3	94.7747	32.4	94.7747	32.4	94.7747
15MN25-3	94.413	29.9	99.9184	98.3	100	100	100	100	93.9555	27	94.6334	31.4	93.9555	27	93.9555	27	93.9555	27	93.9555	27	93.9555	27	95.264	36.1	95.264	36.1	99.8305	96.5	100	100	94.7468	32.2	94.7468	32.2	94.8985	33.3	94.7468	32.2	94.7468	32.2	94.7468	32.2	94.7468	32.2	94.5611	30.9	94.5611	30.9	94.5611
15MN27-3	93.2021	22.8	99.86	97.1	100	100	100	100	100	100	99.9087	98.1	100	100	100	100	100	100	100	100	100	100	96.0501	42.9	96.0501	42.9	93.2215	22.9	94.5024	30.5	94.5024	30.5	94.5024	30.5	94.7747	32.4	94.5024	30.5	94.5024	30.5	94.5024	30.5	94.5024	30.5	93.4853	24.3	93.4853	24.3	93.4853
15MS7-1	95.1237	35	95.7872	40.5	95.3388	36.7	95.3388	36.7	93.9389	26.9	94.1977	28.5	93.9389	26.9	93.9389	26.9	93.9389	26.9	93.9389	26.9	93.9389	26.9	95.3388	36.7	95.3388	36.7	94.1343	28.1	94.7608	32.3	93.7523	25.8	93.7523	25.8	94.0213	27.4	93.7523	25.8	93.7523	25.8	93.7523	25.8	93.7523	25.8	94.5318	30.7	94.5318	30.7	94.5318
15ND19-5	100	100	95.0717	34.6	94.6334	31.4	94.6334	31.4	93.6473	25.2	93.7523	25.8	93.6473	25.2	93.6473	25.2	93.6473	25.2	93.6473	25.2	93.6473	25.2	94.2757	29	94.2757	29	94.8439	32.9	95.1496	35.2	99.7007	93.9	99.7007	93.9	100	100	99.7007	93.9	99.7007	93.9	99.7007	93.9	99.7007	93.9	94.8849	33.2	94.8849	33.2	94.8849
15ND20-3	94.8713	33.1	95.8208	40.8	95.3758	37	95.3758	37	94.5611	30.9	94.9659	33.8	94.5611	30.9	94.5611	30.9	94.5611	30.9	94.5611	30.9	94.5611	30.9	96.1451	43.8	96.1451	43.8	93.9555	27	94.662	31.6	93.7176	25.6	93.7176	25.6	94.1023	27.9	93.7176	25.6	93.7176	25.6	93.7176	25.6	93.7176	25.6	94.5756	31	94.5756	31	94.5756
15ND20-4	100	100	95.1496	35.2	94.6334	31.4	94.6334	31.4	93.7176	25.6	93.7523	25.8	93.7176	25.6	93.7176	25.6	93.7176	25.6	93.7176	25.6	93.7176	25.6	94.3066	29.2	94.3066	29.2	94.6762	31.7	95.0717	34.6	99.7159	94.2	99.7159	94.2	100	100	99.7159	94.2	99.7159	94.2	99.7159	94.2	99.7159	94.2	95.0455	34.4	95.0455	34.4	95.0455
15NE8-4	93.2601	23.1	100	100	100	100	100	100	95.314	36.5	95.8543	41.1	95.314	36.5	95.314	36.5	95.314	36.5	95.314	36.5	95.314	36.5	96.3598	45.9	96.3598	45.9	92.1831	18.1	94.0049	27.3	93.821	26.2	93.821	26.2	94.0213	27.4	93.821	26.2	93.821	26.2	93.821	26.2	93.821	26.2	93.5939	24.9	93.5939	24.9	93.5939
15NE8-5	93.3174	23.4	100	100	100	100	100	100	95.3635	36.9	95.8985	41.5	95.3635	36.9	95.3635	36.9	95.3635	36.9	95.3635	36.9	95.3635	36.9	96.5268	47.6	96.5268	47.6	92.3028	18.6	94.0701	27.7	93.972	27.1	93.972	27.1	94.1661	28.3	93.972	27.1	93.972	27.1	93.972	27.1	93.972	27.1	93.6296	25.1	93.6296	25.1	93.6296
15NE9-1	93.3552	23.6	100	100	100	100	100	100	94.8576	33	95.3758	37	94.8576	33	94.8576	33	94.8576	33	94.8576	33	94.8576	33	95.9641	42.1	95.9641	42.1	92.2791	18.5	93.8887	26.6	94.1502	28.2	94.1502	28.2	94.428	30	94.1502	28.2	94.1502	28.2	94.1502	28.2	94.1502	28.2	93.735	25.7	93.735	25.7	93.735
15NE9-3	93.3552	23.6	100	100	100	100	100	100	95.2891	36.3	95.7646	40.3	95.2891	36.3	95.2891	36.3	95.2891	36.3	95.2891	36.3	95.2891	36.3	95.8875	41.4	95.8875	41.4	92.2314	18.3	93.8719	26.5	94.0213	27.4	94.0213	27.4	94.2447	28.8	94.0213	27.4	94.0213	27.4	94.0213	27.4	94.0213	27.4	93.7001	25.5	93.7001	25.5	93.7001
15OH12-3	95.3016	36.4	95.8654	41.2	95.9532	42	95.9532	42	94.7046	31.9	95.188	35.5	94.7046	31.9	94.7046	31.9	94.7046	31.9	94.7046	31.9	94.7046	31.9	100	100	100	100	94.2757	29	94.0539	27.6	93.855	26.4	93.855	26.4	94.3219	29.3	93.855	26.4	93.855	26.4	93.855	26.4	93.855	26.4	94.8025	32.6	94.8025	32.6	94.8025
15SD11-1	92.9828	21.7	95.7305	40	95.3635	36.9	95.3635	36.9	95.0717	34.6	95.6501	39.3	95.0717	34.6	95.0717	34.6	95.0717	34.6	95.0717	34.6	95.0717	34.6	96.4095	46.4	96.4095	46.4	92.3264	18.7	93.6826	25.4	93.43	24	93.43	24	93.821	26.2	93.43	24	93.43	24	93.43	24	93.43	24	92.8167	20.9	92.8167	20.9	92.8167
15SD11-2	95.3881	37.1	95.188	35.5	94.6334	31.4	94.6334	31.4	93.6296	25.1	94.0862	27.8	93.6296	25.1	93.6296	25.1	93.6296	25.1	93.6296	25.1	93.6296	25.1	94.3525	29.5	94.3525	29.5	93.735	25.7	94.6477	31.5	99.7108	94.1	99.7108	94.1	100	100	99.7108	94.1	99.7108	94.1	99.7108	94.1	99.7108	94.1	95.0978	34.8	95.0978	34.8	95.0978
15SD30-1	93.3552	23.6	100	100	100	100	100	100	94.443	30.1	95.0323	34.3	94.443	30.1	94.443	30.1	94.443	30.1	94.443	30.1	94.443	30.1	95.8985	41.5	95.8985	41.5	92.2314	18.3	93.8887	26.6	94.413	29.9	94.413	29.9	94.6477	31.5	94.413	29.9	94.413	29.9	94.413	29.9	94.413	29.9	93.7696	25.9	93.7696	25.9	93.7696
15SD30-3	93.374	23.7	100	100	100	100	100	100	94.428	30	94.9925	34	94.428	30	94.428	30	94.428	30	94.428	30	94.428	30	95.8764	41.3	95.8764	41.3	92.2553	18.4	93.9055	26.7	94.0049	27.3	94.0049	27.3	94.2602	28.9	94.0049	27.3	94.0049	27.3	94.0049	27.3	94.0049	27.3	93.735	25.7	93.735	25.7	93.735
15TX3-1	93.3364	23.5	100	100	100	100	100	100	94.428	30	95.0058	34.1	94.428	30	94.428	30	94.428	30	94.428	30	94.428	30	95.8764	41.3	95.8764	41.3	92.2314	18.3	93.8887	26.6	94.3829	29.7	94.3829	29.7	94.6046	31.2	94.3829	29.7	94.3829	29.7	94.3829	29.7	94.3829	29.7	93.7001	25.5	93.7001	25.5	93.7001
16IL75-3	94.1819	28.4	96.0926	43.3	95.7077	39.8	95.7077	39.8	94.912	33.4	94.9525	33.7	94.912	33.4	94.912	33.4	94.912	33.4	94.912	33.4	94.912	33.4	96.0926	43.3	96.0926	43.3	94.7187	32	95.6617	39.4	99.731	94.5	99.731	94.5	100	100	99.731	94.5	99.731	94.5	99.731	94.5	99.731	94.5	93.821	26.2	93.821	26.2	93.821
16MN100-2	93.1825	22.7	99.8058	96	100	100	100	100	95.2514	36	95.8543	41.1	95.2514	36	95.2514	36	95.2514	36	95.2514	36	95.2514	36	96.4685	47	96.4685	47	92.0851	17.7	93.5939	24.9	94.0213	27.4	94.0213	27.4	94.443	30.1	94.0213	27.4	94.0213	27.4	94.0213	27.4	94.0213	27.4	93.5399	24.6	93.5399	24.6	93.5399
16MN101-1	94.1819	28.4	95.7872	40.5	95.1108	34.9	95.1108	34.9	94.5611	30.9	94.912	33.4	94.5611	30.9	94.5611	30.9	94.5611	30.9	94.5611	30.9	94.5611	30.9	95.8543	41.1	95.8543	41.1	99.8256	96.4	100	100	93.6473	25.2	93.6473	25.2	94.0376	27.5	93.6473	25.2	93.6473	25.2	93.6473	25.2	93.6473	25.2	93.972	27.1	93.972	27.1	93.972
16MN102-1	94.662	31.6	95.8097	40.7	95.0455	34.4	95.0455	34.4	100	100	99.776	95.4	100	100	100	100	100	100	100	100	100	100	95.2135	35.7	95.2135	35.7	99.8256	96.4	100	100	93.8719	26.5	93.8719	26.5	94.2291	28.7	93.8719	26.5	93.8719	26.5	93.8719	26.5	93.8719	26.5	94.1023	27.9	94.1023	27.9	94.1023
16MN102-3	94.912	33.4	95.6617	39.4	95.1108	34.9	95.1108	34.9	100	100	99.7959	95.8	100	100	100	100	100	100	100	100	100	100	95.1496	35.2	95.1496	35.2	93.7696	25.9	94.5756	31	93.6826	25.4	93.6826	25.4	93.9885	27.2	93.6826	25.4	93.6826	25.4	93.6826	25.4	93.6826	25.4	94.443	30.1	94.443	30.1	94.443
16MN105-1	95.4246	37.4	100	100	100	100	100	100	94.1977	28.5	94.939	33.6	94.1977	28.5	94.1977	28.5	94.1977	28.5	94.1977	28.5	94.1977	28.5	95.3635	36.9	95.3635	36.9	93.4114	23.9	94.5611	30.9	93.7176	25.6	93.7176	25.6	93.8887	26.6	93.7176	25.6	93.7176	25.6	93.7176	25.6	93.7176	25.6	95.0848	34.7	95.0848	34.7	95.0848
16MN106-3	93.1037	22.3	95.8097	40.7	95.3388	36.7	95.3388	36.7	100	100	99.8107	96.1	100	100	100	100	100	100	100	100	100	100	95.6501	39.3	95.6501	39.3	92.2791	18.5	93.8039	26.1	99.756	95	99.756	95	100	100	99.756	95	99.756	95	99.756	95	99.756	95	93.5399	24.6	93.5399	24.6	93.5399
16MN107-1	95.0323	34.3	95.8543	41.1	95.4489	37.6	95.4489	37.6	94.7046	31.9	95.0455	34.4	94.7046	31.9	94.7046	31.9	94.7046	31.9	94.7046	31.9	94.7046	31.9	95.9095	41.6	95.9095	41.6	94.1343	28.1	94.8439	32.9	93.5035	24.4	93.5035	24.4	93.7523	25.8	93.5035	24.4	93.5035	24.4	93.5035	24.4	93.5035	24.4	94.5171	30.6	94.5171	30.6	94.5171
16MN107-3	91.391	15.1	94.8025	32.6	93.9389	26.9	93.9389	26.9	100	100	99.7007	93.9	100	100	100	100	100	100	100	100	100	100	94.428	30	94.428	30	90.3965	12	92.4425	19.2	93.2215	22.9	93.2215	22.9	93.3552	23.6	93.2215	22.9	93.2215	22.9	93.2215	22.9	93.2215	22.9	91.8565	16.8	91.8565	16.8	91.8565
16MN110-1	100	100	95.5328	38.3	95.2008	35.6	95.2008	35.6	94.5611	30.9	94.8163	32.7	94.5611	30.9	94.5611	30.9	94.5611	30.9	94.5611	30.9	94.5611	30.9	95.264	36.1	95.264	36.1	94.2134	28.6	94.3372	29.4	93.5218	24.5	93.5218	24.5	93.8039	26.1	93.5218	24.5	93.5218	24.5	93.5218	24.5	93.5218	24.5	94.7046	31.9	94.7046	31.9	94.7046
16MN110-2	100	100	95.7646	40.3	95.461	37.7	95.461	37.7	94.6762	31.7	94.9525	33.7	94.6762	31.7	94.6762	31.7	94.6762	31.7	94.6762	31.7	94.6762	31.7	95.4246	37.4	95.4246	37.4	94.2134	28.6	94.3525	29.5	93.855	26.4	93.855	26.4	94.1819	28.4	93.855	26.4	93.855	26.4	93.855	26.4	93.855	26.4	94.6904	31.8	94.6904	31.8	94.6904
16MN118-2	93.0437	22	95.9857	42.3	95.6385	39.2	95.6385	39.2	95.1624	35.3	95.3881	37.1	95.1624	35.3	95.1624	35.3	95.1624	35.3	95.1624	35.3	95.1624	35.3	100	100	100	100	92.8797	21.2	93.972	27.1	99.7108	94.1	99.7108	94.1	100	100	99.7108	94.1	99.7108	94.1	99.7108	94.1	99.7108	94.1	93.9389	26.9	93.9389	26.9	93.9389
16MN119-1	92.578	19.8	96.166	44	95.7305	40	95.7305	40	100	100	99.9087	98.1	100	100	100	100	100	100	100	100	100	100	100	100	100	100	92.2073	18.2	93.4114	23.9	94.0539	27.6	94.0539	27.6	94.4579	30.2	94.0539	27.6	94.0539	27.6	94.0539	27.6	94.0539	27.6	93.3364	23.5	93.3364	23.5	93.3364
16MN121-2	93.665	25.3	95.8764	41.3	95.497	38	95.497	38	94.5901	31.1	94.6334	31.4	94.5901	31.1	94.5901	31.1	94.5901	31.1	94.5901	31.1	94.5901	31.1	95.6152	39	95.6152	39	92.7955	20.8	94.1023	27.9	99.726	94.4	99.726	94.4	100	100	99.726	94.4	99.726	94.4	99.726	94.4	99.726	94.4	93.5218	24.5	93.5218	24.5	93.5218
16MN84-1	95.5918	38.8	95.9641	42.1	95.6152	39	95.6152	39	94.6046	31.2	95.2766	36.2	94.6046	31.2	94.6046	31.2	94.6046	31.2	94.6046	31.2	94.6046	31.2	96.0608	43	96.0608	43	93.665	25.3	94.4876	30.4	93.838	26.3	93.838	26.3	93.855	26.4	93.838	26.3	93.838	26.3	93.838	26.3	93.838	26.3	94.8849	33.2	94.8849	33.2	94.8849
16MN85-1	95.473	37.8	95.9532	42	95.6847	39.6	95.6847	39.6	94.5756	31	95.2514	36	94.5756	31	94.5756	31	94.5756	31	94.5756	31	94.5756	31	100	100	100	100	93.665	25.3	94.1502	28.2	93.855	26.4	93.855	26.4	94.1819	28.4	93.855	26.4	93.855	26.4	93.855	26.4	93.855	26.4	95.1624	35.3	95.1624	35.3	95.1624
16MN88-3	94.1661	28.3	95.7872	40.5	94.9792	33.9	94.9792	33.9	100	100	99.781	95.5	100	100	100	100	100	100	100	100	100	100	95.3881	37.1	95.3881	37.1	99.8305	96.5	100	100	94.0539	27.6	94.0539	27.6	94.413	29.9	94.0539	27.6	94.0539	27.6	94.0539	27.6	94.0539	27.6	94.0049	27.3	94.0049	27.3	94.0049
16MN90-2	93.0235	21.9	99.8551	97	100	100	100	100	96.744	49.9	96.9429	52.1	96.744	49.9	96.744	49.9	96.744	49.9	96.744	49.9	96.744	49.9	96.3996	46.3	96.3996	46.3	92.2314	18.3	93.7001	25.5	94.0701	27.7	94.0701	27.7	94.6904	31.8	94.0701	27.7	94.0701	27.7	94.0701	27.7	94.0701	27.7	93.5399	24.6	93.5399	24.6	93.5399
16MN93-1	94.4876	30.4	96.3498	45.8	96.1764	44.1	96.1764	44.1	95.2135	35.7	95.6732	39.5	95.2135	35.7	95.2135	35.7	95.2135	35.7	95.2135	35.7	95.2135	35.7	98.4932	72.7	98.4932	72.7	92.7955	20.8	93.821	26.2	94.4728	30.3	94.4728	30.3	94.8985	33.3	94.4728	30.3	94.4728	30.3	94.4728	30.3	94.4728	30.3	93.9885	27.2	93.9885	27.2	93.9885
16MN93-2	94.3525	29.5	100	100	100	100	100	100	93.9389	26.9	94.5901	31.1	93.9389	26.9	93.9389	26.9	93.9389	26.9	93.9389	26.9	93.9389	26.9	95.2891	36.3	95.2891	36.3	99.8256	96.4	100	100	93.7001	25.5	93.7001	25.5	93.972	27.1	93.7001	25.5	93.7001	25.5	93.7001	25.5	93.7001	25.5	94.443	30.1	94.443	30.1	94.443
16MN94-1	95.1237	35	95.9749	42.2	95.5683	38.6	95.5683	38.6	94.8713	33.1	95.2766	36.2	94.8713	33.1	94.8713	33.1	94.8713	33.1	94.8713	33.1	94.8713	33.1	96.0395	42.8	96.0395	42.8	94.2912	29.1	94.8849	33.2	93.665	25.3	93.665	25.3	93.9055	26.7	93.665	25.3	93.665	25.3	93.665	25.3	93.665	25.3	94.6477	31.5	94.6477	31.5	94.6477
16MN94-2	93.0437	22	97.375	57.2	97.117	54.1	97.117	54.1	100	100	99.8354	96.6	100	100	100	100	100	100	100	100	100	100	96.228	44.6	96.228	44.6	92.2314	18.3	93.821	26.2	94.0376	27.5	94.0376	27.5	94.3372	29.4	94.0376	27.5	94.0376	27.5	94.0376	27.5	94.0376	27.5	92.9624	21.6	92.9624	21.6	92.9624
16MN98-2	95.4368	37.5	95.9641	42.1	95.6962	39.7	95.6962	39.7	94.5756	31	95.2514	36	94.5756	31	94.5756	31	94.5756	31	94.5756	31	94.5756	31	100	100	100	100	93.6296	25.1	94.1023	27.9	93.855	26.4	93.855	26.4	94.1819	28.4	93.855	26.4	93.855	26.4	93.855	26.4	93.855	26.4	95.1108	34.9	95.1108	34.9	95.1108
16MN98-3	92.7097	20.4	95.9423	41.9	95.5565	38.5	95.5565	38.5	100	100	99.8403	96.7	100	100	100	100	100	100	100	100	100	100	96.0926	43.3	96.0926	43.3	92.1588	18	93.558	24.7	93.855	26.4	93.855	26.4	94.0862	27.8	93.855	26.4	93.855	26.4	93.855	26.4	93.855	26.4	92.7528	20.6	92.7528	20.6	92.7528
16MN99-1	94.912	33.4	95.7305	40	95.2008	35.6	95.2008	35.6	100	100	99.8008	95.9	100	100	100	100	100	100	100	100	100	100	95.1367	35.1	95.1367	35.1	93.821	26.2	94.619	31.3	93.6826	25.4	93.6826	25.4	94.0213	27.4	93.6826	25.4	93.6826	25.4	93.6826	25.4	93.6826	25.4	94.443	30.1	94.443	30.1	94.443
16MN99-2	92.7742	20.7	96.082	43.2	95.6847	39.6	95.6847	39.6	95.0848	34.7	95.6268	39.1	95.0848	34.7	95.0848	34.7	95.0848	34.7	95.0848	34.7	95.0848	34.7	100	100	100	100	92.6662	20.2	93.7001	25.5	93.3552	23.6	93.3552	23.6	93.7001	25.5	93.3552	23.6	93.3552	23.6	93.3552	23.6	93.3552	23.6	93.4114	23.9	93.4114	23.9	93.4114
16MN99-3	94.3525	29.5	95.6962	39.7	94.9925	34	94.9925	34	94.3372	29.4	94.5024	30.5	94.3372	29.4	94.3372	29.4	94.3372	29.4	94.3372	29.4	94.3372	29.4	95.1496	35.2	95.1496	35.2	99.8551	97	100	100	93.4114	23.9	93.4114	23.9	93.7176	25.6	93.4114	23.9	93.4114	23.9	93.4114	23.9	93.4114	23.9	94.2134	28.6	94.2134	28.6	94.2134
16SD69-1	93.1037	22.3	99.8157	96.2	100	100	100	100	94.9659	33.8	95.4003	37.2	94.9659	33.8	94.9659	33.8	94.9659	33.8	94.9659	33.8	94.9659	33.8	95.9749	42.2	95.9749	42.2	92.0101	17.4	93.5035	24.4	93.6473	25.2	93.6473	25.2	93.8887	26.6	93.6473	25.2	93.6473	25.2	93.6473	25.2	93.6473	25.2	93.6826	25.4	93.6826	25.4	93.6826
16SD74-2	100	100	94.3677	29.6	93.8039	26.1	93.8039	26.1	92.0602	17.6	93.0638	22.1	92.0602	17.6	92.0602	17.6	92.0602	17.6	92.0602	17.6	92.0602	17.6	93.4485	24.1	93.4485	24.1	94.5465	30.8	94.6477	31.5	92.8167	20.9	92.8167	20.9	93.0235	21.9	92.8167	20.9	92.8167	20.9	92.8167	20.9	92.8167	20.9	95.314	36.5	95.314	36.5	95.314
16WI76-1	93.576	24.8	100	100	100	100	100	100	94.4876	30.4	95.0323	34.3	94.4876	30.4	94.4876	30.4	94.4876	30.4	94.4876	30.4	94.4876	30.4	95.9205	41.7	95.9205	41.7	92.2553	18.4	93.8887	26.6	94.0701	27.7	94.0701	27.7	94.3677	29.6	94.0701	27.7	94.0701	27.7	94.0701	27.7	94.0701	27.7	93.735	25.7	93.735	25.7	93.735
17AR69-3	95.1496	35.2	95.1367	35.1	94.4876	30.4	94.4876	30.4	91.9595	17.2	92.4653	19.3	91.9595	17.2	91.9595	17.2	91.9595	17.2	91.9595	17.2	91.9595	17.2	93.5035	24.4	93.5035	24.4	99.899	97.9	100	100	92.4653	19.3	92.4653	19.3	92.8378	21	92.4653	19.3	92.4653	19.3	92.4653	19.3	92.4653	19.3	94.5465	30.8	94.5465	30.8	94.5465
17FL16-1	95.3758	37	95.6385	39.2	95.3016	36.4	95.3016	36.4	94.6477	31.5	95.1496	35.2	94.6477	31.5	94.6477	31.5	94.6477	31.5	94.6477	31.5	94.6477	31.5	96.1137	43.5	96.1137	43.5	93.821	26.2	94.6762	31.7	94.1502	28.2	94.1502	28.2	94.3829	29.7	94.1502	28.2	94.1502	28.2	94.1502	28.2	94.1502	28.2	94.1661	28.3	94.1661	28.3	94.1661
17FL20-1	93.3552	23.6	100	100	100	100	100	100	94.4579	30.2	95.0323	34.3	94.4579	30.2	94.4579	30.2	94.4579	30.2	94.4579	30.2	94.4579	30.2	95.9314	41.8	95.9314	41.8	92.2791	18.5	93.9885	27.2	94.0213	27.4	94.0213	27.4	94.2602	28.9	94.0213	27.4	94.0213	27.4	94.0213	27.4	94.0213	27.4	93.735	25.7	93.735	25.7	93.735
17FL20-2	93.4853	24.3	100	100	100	100	100	100	94.428	30	95.0191	34.2	94.428	30	94.428	30	94.428	30	94.428	30	94.428	30	95.8875	41.4	95.8875	41.4	92.578	19.8	94.0862	27.8	94.0213	27.4	94.0213	27.4	94.2757	29	94.0213	27.4	94.0213	27.4	94.0213	27.4	94.0213	27.4	93.9222	26.8	93.9222	26.8	93.9222
17FL20-3	93.3552	23.6	100	100	100	100	100	100	94.4876	30.4	95.0586	34.5	94.4876	30.4	94.4876	30.4	94.4876	30.4	94.4876	30.4	94.4876	30.4	95.8764	41.3	95.8764	41.3	92.2791	18.5	93.9055	26.7	94.0213	27.4	94.0213	27.4	94.2602	28.9	94.0213	27.4	94.0213	27.4	94.0213	27.4	94.0213	27.4	93.7176	25.6	93.7176	25.6	93.7176
17FL21-2	100	100	95.6847	39.6	95.3264	36.6	95.3264	36.6	93.9555	27	94.3066	29.2	93.9555	27	93.9555	27	93.9555	27	93.9555	27	93.9555	27	95.1624	35.3	95.1624	35.3	94.4876	30.4	94.7187	32	93.9885	27.2	93.9885	27.2	94.3066	29.2	93.9885	27.2	93.9885	27.2	93.9885	27.2	93.9885	27.2	94.7187	32	94.7187	32	94.7187
17FL22-2	100	100	95.7077	39.8	95.3758	37	95.3758	37	93.8719	26.5	94.2447	28.8	93.8719	26.5	93.8719	26.5	93.8719	26.5	93.8719	26.5	93.8719	26.5	95.2262	35.8	95.2262	35.8	94.4876	30.4	94.7046	31.9	93.972	27.1	93.972	27.1	94.2757	29	93.972	27.1	93.972	27.1	93.972	27.1	93.972	27.1	94.7468	32.2	94.7468	32.2	94.7468
17FL23-1	100	100	95.6847	39.6	95.314	36.5	95.314	36.5	94.0049	27.3	94.3829	29.7	94.0049	27.3	94.0049	27.3	94.0049	27.3	94.0049	27.3	94.0049	27.3	95.1367	35.1	95.1367	35.1	94.4728	30.3	94.7328	32.1	93.9885	27.2	93.9885	27.2	94.3372	29.4	93.9885	27.2	93.9885	27.2	93.9885	27.2	93.9885	27.2	94.8163	32.7	94.8163	32.7	94.8163
17FL23-2	100	100	95.7191	39.9	95.3635	36.9	95.3635	36.9	93.9055	26.7	94.2757	29	93.9055	26.7	93.9055	26.7	93.9055	26.7	93.9055	26.7	93.9055	26.7	95.188	35.5	95.188	35.5	94.443	30.1	94.6904	31.8	93.9885	27.2	93.9885	27.2	94.2912	29.1	93.9885	27.2	93.9885	27.2	93.9885	27.2	93.9885	27.2	94.7747	32.4	94.7747	32.4	94.7747
17FL26-3	100	100	95.7077	39.8	95.3758	37	95.3758	37	93.9222	26.8	94.3372	29.4	93.9222	26.8	93.9222	26.8	93.9222	26.8	93.9222	26.8	93.9222	26.8	95.2262	35.8	95.2262	35.8	94.5318	30.7	94.7608	32.3	94.0539	27.6	94.0539	27.6	94.3525	29.5	94.0539	27.6	94.0539	27.6	94.0539	27.6	94.0539	27.6	94.7187	32	94.7187	32	94.7187
17IA105-1	93.7523	25.8	99.86	97.1	100	100	100	100	99.7159	94.2	100	100	99.7159	94.2	99.7159	94.2	99.7159	94.2	99.7159	94.2	99.7159	94.2	96.082	43.2	96.082	43.2	93.9885	27.2	95.1108	34.9	94.1183	28	94.1183	28	94.428	30	94.1183	28	94.1183	28	94.1183	28	94.1183	28	94.3066	29.2	94.3066	29.2	94.3066
17IA106-3	95.7077	39.8	95.8432	41	95.4489	37.6	95.4489	37.6	94.1183	28	94.7608	32.3	94.1183	28	94.1183	28	94.1183	28	94.1183	28	94.1183	28	95.314	36.5	95.314	36.5	93.665	25.3	94.4728	30.3	95.1108	34.9	95.1108	34.9	95.0978	34.8	95.1108	34.9	95.1108	34.9	95.1108	34.9	95.1108	34.9	95.0323	34.3	95.0323	34.3	95.0323
17IA108-2	93.4853	24.3	100	100	100	100	100	100	94.8985	33.3	95.2262	35.8	94.8985	33.3	94.8985	33.3	94.8985	33.3	94.8985	33.3	94.8985	33.3	95.6617	39.4	95.6617	39.4	92.5333	19.6	94.413	29.9	99.7159	94.2	99.7159	94.2	100	100	99.7159	94.2	99.7159	94.2	99.7159	94.2	99.7159	94.2	94.1023	27.9	94.1023	27.9	94.1023
17IA111-3	93.0437	22	100	100	100	100	100	100	100	100	99.9087	98.1	100	100	100	100	100	100	100	100	100	100	96.1031	43.4	96.1031	43.4	91.9595	17.2	93.838	26.3	94.1977	28.5	94.1977	28.5	94.5465	30.8	94.1977	28.5	94.1977	28.5	94.1977	28.5	94.1977	28.5	93.4853	24.3	93.4853	24.3	93.4853
17IA116-1	93.1037	22.3	99.8403	96.7	100	100	100	100	99.731	94.5	100	100	99.731	94.5	99.731	94.5	99.731	94.5	99.731	94.5	99.731	94.5	96.0608	43	96.0608	43	92.0352	17.5	93.6473	25.2	94.0376	27.5	94.0376	27.5	94.3066	29.2	94.0376	27.5	94.0376	27.5	94.0376	27.5	94.0376	27.5	93.5939	24.9	93.5939	24.9	93.5939
17IL75-3	93.0838	22.2	100	100	100	100	100	100	95.0978	34.8	95.497	38	95.0978	34.8	95.0978	34.8	95.0978	34.8	95.0978	34.8	95.0978	34.8	95.9857	42.3	95.9857	42.3	92.1831	18.1	93.665	25.3	93.6118	25	93.6118	25	93.8039	26.1	93.6118	25	93.6118	25	93.6118	25	93.6118	25	93.5939	24.9	93.5939	24.9	93.5939
17IL76-1	92.9419	21.5	95.7191	39.9	95.2135	35.7	95.2135	35.7	100	100	99.8107	96.1	100	100	100	100	100	100	100	100	100	100	95.485	37.9	95.485	37.9	92.2073	18.2	93.7696	25.9	99.766	95.2	99.766	95.2	100	100	99.766	95.2	99.766	95.2	99.766	95.2	99.766	95.2	93.4485	24.1	93.4485	24.1	93.4485
17LA48-2	93.0235	21.9	100	100	100	100	100	100	100	100	99.9087	98.1	100	100	100	100	100	100	100	100	100	100	96.082	43.2	96.082	43.2	91.8825	16.9	94.0862	27.8	94.1819	28.4	94.1819	28.4	94.5171	30.6	94.1819	28.4	94.1819	28.4	94.1819	28.4	94.1819	28.4	93.374	23.7	93.374	23.7	93.374
17LA49-3	93.9222	26.8	95.8764	41.3	95.4368	37.5	95.4368	37.5	100	100	99.8256	96.4	100	100	100	100	100	100	100	100	100	100	95.6385	39.2	95.6385	39.2	92.9624	21.6	94.1183	28	99.756	95	99.756	95	100	100	99.756	95	99.756	95	99.756	95	99.756	95	93.9555	27	93.9555	27	93.9555
17LA50-2	95.9205	41.7	98.9016	79.3	98.8778	78.9	98.8778	78.9	95.3512	36.8	95.9095	41.6	95.3512	36.8	95.3512	36.8	95.3512	36.8	95.3512	36.8	95.3512	36.8	96.488	47.2	96.488	47.2	94.6762	31.7	95.4368	37.5	94.5318	30.7	94.5318	30.7	94.8439	32.9	94.5318	30.7	94.5318	30.7	94.5318	30.7	94.5318	30.7	95.1367	35.1	95.1367	35.1	95.1367
17LA50-3	95.4246	37.4	95.6617	39.4	95.3388	36.7	95.3388	36.7	94.6046	31.2	95.1108	34.9	94.6046	31.2	94.6046	31.2	94.6046	31.2	94.6046	31.2	94.6046	31.2	96.1137	43.5	96.1137	43.5	93.9055	26.7	94.7187	32	94.0701	27.7	94.0701	27.7	94.3525	29.5	94.0701	27.7	94.0701	27.7	94.0701	27.7	94.0701	27.7	94.1819	28.4	94.1819	28.4	94.1819
17LA67-2	93.3364	23.5	100	100	100	100	100	100	94.7468	32.2	95.188	35.5	94.7468	32.2	94.7468	32.2	94.7468	32.2	94.7468	32.2	94.7468	32.2	95.9749	42.2	95.9749	42.2	92.3732	18.9	93.9885	27.2	94.3372	29.4	94.3372	29.4	94.619	31.3	94.3372	29.4	94.3372	29.4	94.3372	29.4	94.3372	29.4	93.838	26.3	93.838	26.3	93.838
17MN145-1	93.4853	24.3	100	100	100	100	100	100	94.9255	33.5	95.1752	35.4	94.9255	33.5	94.9255	33.5	94.9255	33.5	94.9255	33.5	94.9255	33.5	95.7533	40.2	95.7533	40.2	92.7313	20.5	94.428	30	99.741	94.7	99.741	94.7	100	100	99.741	94.7	99.741	94.7	99.741	94.7	99.741	94.7	94.1343	28.1	94.1343	28.1	94.1343
17MN145-2	93.374	23.7	100	100	100	100	100	100	95.0191	34.2	95.2008	35.6	95.0191	34.2	95.0191	34.2	95.0191	34.2	95.0191	34.2	95.0191	34.2	95.6385	39.2	95.6385	39.2	92.578	19.8	94.443	30.1	99.726	94.4	99.726	94.4	100	100	99.726	94.4	99.726	94.4	99.726	94.4	99.726	94.4	94.0049	27.3	94.0049	27.3	94.0049
17MN146-1	92.578	19.8	95.9749	42.2	95.5918	38.8	95.5918	38.8	96.0288	42.7	96.2075	44.4	96.0288	42.7	96.0288	42.7	96.0288	42.7	96.0288	42.7	96.0288	42.7	96.488	47.2	96.488	47.2	92.5107	19.5	93.855	26.4	93.9885	27.2	93.9885	27.2	94.619	31.3	93.9885	27.2	93.9885	27.2	93.9885	27.2	93.9885	27.2	93.0235	21.9	93.0235	21.9	93.0235
17MN146-2	92.4881	19.4	96.6034	48.4	96.3498	45.8	96.3498	45.8	96.0288	42.7	96.2075	44.4	96.0288	42.7	96.0288	42.7	96.0288	42.7	96.0288	42.7	96.0288	42.7	96.4783	47.1	96.4783	47.1	92.3498	18.8	93.735	25.7	94.0049	27.3	94.0049	27.3	94.619	31.3	94.0049	27.3	94.0049	27.3	94.0049	27.3	94.0049	27.3	93.0032	21.8	93.0032	21.8	93.0032
17MN150-1	95.497	38	95.3758	37	94.8576	33	94.8576	33	93.7523	25.8	94.2447	28.8	93.7523	25.8	93.7523	25.8	93.7523	25.8	93.7523	25.8	93.7523	25.8	94.5318	30.7	94.5318	30.7	93.8887	26.6	94.7747	32.4	99.736	94.6	99.736	94.6	100	100	99.736	94.6	99.736	94.6	99.736	94.6	99.736	94.6	95.2135	35.7	95.2135	35.7	95.2135
17MN150-2	95.4003	37.2	95.264	36.1	94.7187	32	94.7187	32	93.7001	25.5	94.1343	28.1	93.7001	25.5	93.7001	25.5	93.7001	25.5	93.7001	25.5	93.7001	25.5	94.5171	30.6	94.5171	30.6	93.735	25.7	94.662	31.6	99.726	94.4	99.726	94.4	100	100	99.726	94.4	99.726	94.4	99.726	94.4	99.726	94.4	95.1108	34.9	95.1108	34.9	95.1108
17MN78-2	94.8713	33.1	95.832	40.9	95.4125	37.3	95.4125	37.3	94.6477	31.5	95.0323	34.3	94.6477	31.5	94.6477	31.5	94.6477	31.5	94.6477	31.5	94.6477	31.5	96.0608	43	96.0608	43	94.0049	27.3	94.7468	32.2	93.6826	25.4	93.6826	25.4	94.0701	27.7	93.6826	25.4	93.6826	25.4	93.6826	25.4	93.6826	25.4	94.6334	31.4	94.6334	31.4	94.6334
17MNBT-10	95.2008	35.6	95.7872	40.5	95.1108	34.9	95.1108	34.9	94.5611	30.9	94.9255	33.5	94.5611	30.9	94.5611	30.9	94.5611	30.9	94.5611	30.9	94.5611	30.9	95.8097	40.7	95.8097	40.7	99.776	95.4	99.957	99.1	93.7176	25.6	93.7176	25.6	94.0049	27.3	93.7176	25.6	93.7176	25.6	93.7176	25.6	93.7176	25.6	94.3372	29.4	94.3372	29.4	94.3372
17MNBT-11	96.0714	43.1	94.9792	33.9	93.9555	27	93.9555	27	91.7777	16.5	92.8797	21.2	91.7777	16.5	91.7777	16.5	91.7777	16.5	91.7777	16.5	91.7777	16.5	93.665	25.3	93.665	25.3	99.8746	97.4	100	100	93.3364	23.5	93.3364	23.5	93.5939	24.9	93.3364	23.5	93.3364	23.5	93.3364	23.5	93.3364	23.5	95.2135	35.7	95.2135	35.7	95.2135
17MNBT-12	93.1235	22.4	95.7305	40	95.3635	36.9	95.3635	36.9	95.0455	34.4	95.6501	39.3	95.0455	34.4	95.0455	34.4	95.0455	34.4	95.0455	34.4	95.0455	34.4	96.3996	46.3	96.3996	46.3	92.6443	20.1	93.9055	26.7	93.43	24	93.43	24	93.7868	26	93.43	24	93.43	24	93.43	24	93.43	24	92.8378	21	92.8378	21	92.8378
17MNBT-13	94.0376	27.5	96.1556	43.9	95.8208	40.8	95.8208	40.8	100	100	99.8206	96.3	100	100	100	100	100	100	100	100	100	100	96.0608	43	96.0608	43	93.735	25.7	94.6477	31.5	94.398	29.8	94.398	29.8	94.662	31.6	94.398	29.8	94.398	29.8	94.398	29.8	94.398	29.8	93.8719	26.5	93.8719	26.5	93.8719
17MNBT-14	95.7646	40.3	94.4728	30.3	93.8887	26.6	93.8887	26.6	91.8304	16.7	92.7313	20.5	91.8304	16.7	91.8304	16.7	91.8304	16.7	91.8304	16.7	91.8304	16.7	93.4853	24.3	93.4853	24.3	94.0049	27.3	94.5171	30.6	92.3732	18.9	92.3732	18.9	92.5557	19.7	92.3732	18.9	92.3732	18.9	92.3732	18.9	92.3732	18.9	94.8849	33.2	94.8849	33.2	94.8849
17MNBT-15	93.0838	22.2	100	100	100	100	100	100	100	100	99.9087	98.1	100	100	100	100	100	100	100	100	100	100	96.0608	43	96.0608	43	91.8304	16.7	93.7523	25.8	94.1977	28.5	94.1977	28.5	94.5171	30.6	94.1977	28.5	94.1977	28.5	94.1977	28.5	94.1977	28.5	93.4485	24.1	93.4485	24.1	93.4485
17MNBT-16	92.7528	20.6	95.9965	42.4	95.4489	37.6	95.4489	37.6	100	100	99.8844	97.6	100	100	100	100	100	100	100	100	100	100	96.2485	44.8	96.2485	44.8	91.8304	16.7	93.6826	25.4	94.0862	27.8	94.0862	27.8	94.3829	29.7	94.0862	27.8	94.0862	27.8	94.0862	27.8	94.0862	27.8	92.9212	21.4	92.9212	21.4	92.9212
17MNBT-17	100	100	95.3635	36.9	95.0058	34.1	95.0058	34.1	94.6046	31.2	94.7747	32.4	94.6046	31.2	94.6046	31.2	94.6046	31.2	94.6046	31.2	94.6046	31.2	94.7468	32.2	94.7468	32.2	94.5756	31	94.939	33.6	99.7058	94	99.7058	94	100	100	99.7058	94	99.7058	94	99.7058	94	99.7058	94	95.0058	34.1	95.0058	34.1	95.0058
17MNBT-18	93.3174	23.4	96.0288	42.7	95.6385	39.2	95.6385	39.2	100	100	99.8008	95.9	100	100	100	100	100	100	100	100	100	100	95.9749	42.2	95.9749	42.2	92.2073	18.2	93.576	24.8	94.2602	28.9	94.2602	28.9	94.5318	30.7	94.2602	28.9	94.2602	28.9	94.2602	28.9	94.2602	28.9	93.2215	22.9	93.2215	22.9	93.2215
17MNBT-19	92.8588	21.1	96.6413	48.8	96.2893	45.2	96.2893	45.2	100	100	99.8795	97.5	100	100	100	100	100	100	100	100	100	100	96.2075	44.4	96.2075	44.4	91.9083	17	93.4485	24.1	94.0376	27.5	94.0376	27.5	94.4728	30.3	94.0376	27.5	94.0376	27.5	94.0376	27.5	94.0376	27.5	92.9624	21.6	92.9624	21.6	92.9624
17MNBT-20	95.5918	38.8	96.2791	45.1	95.8985	41.5	95.8985	41.5	96.1451	43.8	96.6695	49.1	96.1451	43.8	96.1451	43.8	96.1451	43.8	96.1451	43.8	96.1451	43.8	96.2791	45.1	96.2791	45.1	93.9555	27	94.8439	32.9	93.972	27.1	93.972	27.1	94.1661	28.3	93.972	27.1	93.972	27.1	93.972	27.1	93.972	27.1	94.9525	33.7	94.9525	33.7	94.9525
17MNBT-21	94.2447	28.8	95.7533	40.2	94.9792	33.9	94.9792	33.9	100	100	99.8058	96	100	100	100	100	100	100	100	100	100	100	95.3758	37	95.3758	37	99.776	95.4	99.957	99.1	93.9222	26.8	93.9222	26.8	94.3525	29.5	93.9222	26.8	93.9222	26.8	93.9222	26.8	93.9222	26.8	94.0376	27.5	94.0376	27.5	94.0376
17MNBT-23	95.497	38	95.314	36.5	94.6762	31.7	94.6762	31.7	93.558	24.7	93.9885	27.2	93.558	24.7	93.558	24.7	93.558	24.7	93.558	24.7	93.558	24.7	94.398	29.8	94.398	29.8	93.9055	26.7	94.8713	33.1	99.7159	94.2	99.7159	94.2	100	100	99.7159	94.2	99.7159	94.2	99.7159	94.2	99.7159	94.2	95.0848	34.7	95.0848	34.7	95.0848
17MNBT-24	93.3364	23.5	100	100	100	100	100	100	94.428	30	95.0058	34.1	94.428	30	94.428	30	94.428	30	94.428	30	94.428	30	95.8764	41.3	95.8764	41.3	92.2553	18.4	93.838	26.3	94.0376	27.5	94.0376	27.5	94.2757	29	94.0376	27.5	94.0376	27.5	94.0376	27.5	94.0376	27.5	93.7696	25.9	93.7696	25.9	93.7696
17MNBT-2	93.838	26.3	100	100	100	100	100	100	94.428	30	94.9925	34	94.428	30	94.428	30	94.428	30	94.428	30	94.428	30	95.9314	41.8	95.9314	41.8	92.3498	18.8	93.9222	26.8	94.0376	27.5	94.0376	27.5	94.2602	28.9	94.0376	27.5	94.0376	27.5	94.0376	27.5	94.0376	27.5	93.838	26.3	93.838	26.3	93.838
17MNBT-3	94.3525	29.5	100	100	100	100	100	100	93.838	26.3	94.5024	30.5	93.838	26.3	93.838	26.3	93.838	26.3	93.838	26.3	93.838	26.3	95.2262	35.8	95.2262	35.8	99.8305	96.5	100	100	93.735	25.7	93.735	25.7	94.0049	27.3	93.735	25.7	93.735	25.7	93.735	25.7	93.735	25.7	94.428	30	94.428	30	94.428
17MNBT-4	93.576	24.8	100	100	100	100	100	100	100	100	99.9087	98.1	100	100	100	100	100	100	100	100	100	100	96.1031	43.4	96.1031	43.4	93.558	24.7	94.8713	33.1	94.3525	29.5	94.3525	29.5	94.7468	32.2	94.3525	29.5	94.3525	29.5	94.3525	29.5	94.3525	29.5	93.7176	25.6	93.7176	25.6	93.7176
17MNBT-5	92.9419	21.5	95.8543	41.1	95.3264	36.6	95.3264	36.6	100	100	99.8058	96	100	100	100	100	100	100	100	100	100	100	96.5365	47.7	96.5365	47.7	92.2314	18.3	93.8719	26.5	99.761	95.1	99.761	95.1	100	100	99.761	95.1	99.761	95.1	99.761	95.1	99.761	95.1	93.5399	24.6	93.5399	24.6	93.5399
17MNBT-6	95.4246	37.4	99.8256	96.4	100	100	100	100	94.2291	28.7	94.939	33.6	94.2291	28.7	94.2291	28.7	94.2291	28.7	94.2291	28.7	94.2291	28.7	95.3635	36.9	95.3635	36.9	93.374	23.7	94.413	29.9	93.7696	25.9	93.7696	25.9	93.9055	26.7	93.7696	25.9	93.7696	25.9	93.7696	25.9	93.7696	25.9	95.264	36.1	95.264	36.1	95.264
17MNBT-7	95.0586	34.5	95.5565	38.5	94.9659	33.8	94.9659	33.8	94.8025	32.6	94.7747	32.4	94.8025	32.6	94.8025	32.6	94.8025	32.6	94.8025	32.6	94.8025	32.6	94.3219	29.3	94.3219	29.3	94.1819	28.4	94.9525	33.7	99.7058	94	99.7058	94	100	100	99.7058	94	99.7058	94	99.7058	94	99.7058	94	94.8025	32.6	94.8025	32.6	94.8025
17MNBT-8	93.0235	21.9	100	100	100	100	100	100	100	100	99.9087	98.1	100	100	100	100	100	100	100	100	100	100	96.0608	43	96.0608	43	91.8304	16.7	93.7523	25.8	94.1977	28.5	94.1977	28.5	94.5318	30.7	94.1977	28.5	94.1977	28.5	94.1977	28.5	94.1977	28.5	93.4485	24.1	93.4485	24.1	93.4485
17MNBT-9	93.1037	22.3	99.86	97.1	100	100	100	100	100	100	99.9087	98.1	100	100	100	100	100	100	100	100	100	100	96.082	43.2	96.082	43.2	91.8304	16.7	93.5939	24.9	94.3066	29.2	94.3066	29.2	94.619	31.3	94.3066	29.2	94.3066	29.2	94.3066	29.2	94.3066	29.2	93.4853	24.3	93.4853	24.3	93.4853
17MS65-1	92.9624	21.6	95.7305	40	95.2135	35.7	95.2135	35.7	100	100	99.8107	96.1	100	100	100	100	100	100	100	100	100	100	95.485	37.9	95.485	37.9	92.2553	18.4	93.8039	26.1	99.761	95.1	99.761	95.1	100	100	99.761	95.1	99.761	95.1	99.761	95.1	99.761	95.1	93.4669	24.2	93.4669	24.2	93.4669
17MS65-3	93.0032	21.8	95.7872	40.5	95.2766	36.2	95.2766	36.2	100	100	99.8157	96.2	100	100	100	100	100	100	100	100	100	100	95.5089	38.1	95.5089	38.1	92.3964	19	93.8887	26.6	99.761	95.1	99.761	95.1	100	100	99.761	95.1	99.761	95.1	99.761	95.1	99.761	95.1	93.4853	24.3	93.4853	24.3	93.4853
17SD126-1	94.398	29.8	99.9281	98.5	100	100	100	100	93.8719	26.5	94.5171	30.6	93.8719	26.5	93.8719	26.5	93.8719	26.5	93.8719	26.5	93.8719	26.5	95.2135	35.7	95.2135	35.7	99.8305	96.5	100	100	93.7176	25.6	93.7176	25.6	93.9885	27.2	93.7176	25.6	93.7176	25.6	93.7176	25.6	93.7176	25.6	94.4579	30.2	94.4579	30.2	94.4579
17SD126-2	93.3552	23.6	99.7909	95.7	100	100	100	100	94.9925	34	95.2514	36	94.9925	34	94.9925	34	94.9925	34	94.9925	34	94.9925	34	95.6732	39.5	95.6732	39.5	92.6002	19.9	93.9222	26.8	99.7209	94.3	99.7209	94.3	100	100	99.7209	94.3	99.7209	94.3	99.7209	94.3	99.7209	94.3	93.9222	26.8	93.9222	26.8	93.9222
17SD126-3	95.1496	35.2	95.8543	41.1	95.4489	37.6	95.4489	37.6	99.746	94.8	100	100	99.746	94.8	99.746	94.8	99.746	94.8	99.746	94.8	99.746	94.8	95.4125	37.3	95.4125	37.3	94.0701	27.7	94.7468	32.2	93.6826	25.4	93.6826	25.4	93.8887	26.6	93.6826	25.4	93.6826	25.4	93.6826	25.4	93.6826	25.4	94.912	33.4	94.912	33.4	94.912
17SD129-3	93.3174	23.4	95.9965	42.4	95.6152	39	95.6152	39	100	100	99.8008	95.9	100	100	100	100	100	100	100	100	100	100	95.9749	42.2	95.9749	42.2	92.2314	18.3	93.576	24.8	94.2602	28.9	94.2602	28.9	94.5318	30.7	94.2602	28.9	94.2602	28.9	94.2602	28.9	94.2602	28.9	93.2793	23.2	93.2793	23.2	93.2793
17SD132-1	95.3881	37.1	94.662	31.6	93.8039	26.1	93.8039	26.1	91.4483	15.3	92.0352	17.5	91.4483	15.3	91.4483	15.3	91.4483	15.3	91.4483	15.3	91.4483	15.3	93.3174	23.4	93.3174	23.4	99.899	97.9	100	100	92.6443	20.1	92.6443	20.1	92.9828	21.7	92.6443	20.1	92.6443	20.1	92.6443	20.1	92.6443	20.1	94.8025	32.6	94.8025	32.6	94.8025
17SD133-2	95.7759	40.4	94.4876	30.4	93.9389	26.9	93.9389	26.9	91.8041	16.6	92.7097	20.4	91.8041	16.6	91.8041	16.6	91.8041	16.6	91.8041	16.6	91.8041	16.6	93.5035	24.4	93.5035	24.4	93.9555	27	94.443	30.1	92.3964	19	92.3964	19	92.5557	19.7	92.3964	19	92.3964	19	92.3964	19	92.3964	19	94.9659	33.8	94.9659	33.8	94.9659
17SD80-2	94.7328	32.1	95.3881	37.1	94.9659	33.8	94.9659	33.8	93.1235	22.4	93.2408	23	93.1235	22.4	93.1235	22.4	93.1235	22.4	93.1235	22.4	93.1235	22.4	93.9885	27.2	93.9885	27.2	99.8452	96.8	99.746	94.8	99.7007	93.9	99.7007	93.9	100	100	99.7007	93.9	99.7007	93.9	99.7007	93.9	99.7007	93.9	94.3066	29.2	94.3066	29.2	94.3066
17TX12-3	95.3881	37.1	95.6847	39.6	95.3635	36.9	95.3635	36.9	94.662	31.6	95.1624	35.3	94.662	31.6	94.662	31.6	94.662	31.6	94.662	31.6	94.662	31.6	96.1451	43.8	96.1451	43.8	93.9055	26.7	94.7328	32.1	94.1502	28.2	94.1502	28.2	94.398	29.8	94.1502	28.2	94.1502	28.2	94.1502	28.2	94.1502	28.2	94.1819	28.4	94.1819	28.4	94.1819
17TX1-2	92.9624	21.6	95.7077	39.8	95.2008	35.6	95.2008	35.6	100	100	99.8058	96	100	100	100	100	100	100	100	100	100	100	95.5565	38.5	95.5565	38.5	92.3264	18.7	93.855	26.4	99.756	95	99.756	95	100	100	99.756	95	99.756	95	99.756	95	99.756	95	93.4485	24.1	93.4485	24.1	93.4485
17TX15-3	95.473	37.8	95.6385	39.2	95.3512	36.8	95.3512	36.8	94.6046	31.2	95.1752	35.4	94.6046	31.2	94.6046	31.2	94.6046	31.2	94.6046	31.2	94.6046	31.2	96.1347	43.7	96.1347	43.7	93.9222	26.8	94.7328	32.1	94.1023	27.9	94.1023	27.9	94.3677	29.6	94.1023	27.9	94.1023	27.9	94.1023	27.9	94.1023	27.9	94.1502	28.2	94.1502	28.2	94.1502
17TX44-3	95.3758	37	95.6501	39.3	95.314	36.5	95.314	36.5	94.662	31.6	95.1624	35.3	94.662	31.6	94.662	31.6	94.662	31.6	94.662	31.6	94.662	31.6	96.1347	43.7	96.1347	43.7	93.821	26.2	94.662	31.6	94.1023	27.9	94.1023	27.9	94.3525	29.5	94.1023	27.9	94.1023	27.9	94.1023	27.9	94.1023	27.9	94.2447	28.8	94.2447	28.8	94.2447
17TX59-2	95.3881	37.1	95.7872	40.5	95.497	38	95.497	38	95.9857	42.3	96.3797	46.1	95.9857	42.3	95.9857	42.3	95.9857	42.3	95.9857	42.3	95.9857	42.3	96.166	44	96.166	44	93.8039	26.1	94.6477	31.5	94.3219	29.3	94.3219	29.3	94.5756	31	94.3219	29.3	94.3219	29.3	94.3219	29.3	94.3219	29.3	94.1977	28.5	94.1977	28.5	94.1977
17TX62-3	95.3264	36.6	96.228	44.6	96.3297	45.6	96.3297	45.6	94.5318	30.7	95.2008	35.6	94.5318	30.7	94.5318	30.7	94.5318	30.7	94.5318	30.7	94.5318	30.7	100	100	100	100	93.576	24.8	93.3174	23.4	93.735	25.7	93.735	25.7	94.1183	28	93.735	25.7	93.735	25.7	93.735	25.7	93.735	25.7	95.0058	34.1	95.0058	34.1	95.0058
17TX9-2	95.1237	35	100	100	100	100	100	100	94.3372	29.4	94.7328	32.1	94.3372	29.4	94.3372	29.4	94.3372	29.4	94.3372	29.4	94.3372	29.4	95.3512	36.8	95.3512	36.8	93.8719	26.5	94.619	31.3	93.6473	25.2	93.6473	25.2	93.9885	27.2	93.6473	25.2	93.6473	25.2	93.6473	25.2	93.6473	25.2	94.8025	32.6	94.8025	32.6	94.8025
18MNBT-34	94.6334	31.4	96.0926	43.3	95.5328	38.3	95.5328	38.3	95.8208	40.8	96.3297	45.6	95.8208	40.8	95.8208	40.8	95.8208	40.8	95.8208	40.8	95.8208	40.8	100	100	100	100	99.8893	97.7	100	100	94.1502	28.2	94.1502	28.2	94.4579	30.2	94.1502	28.2	94.1502	28.2	94.1502	28.2	94.1502	28.2	94.8985	33.3	94.8985	33.3	94.8985
18MNBT-36	93.0235	21.9	99.8551	97	100	100	100	100	100	100	99.9087	98.1	100	100	100	100	100	100	100	100	100	100	96.0395	42.8	96.0395	42.8	91.7777	16.5	93.5399	24.6	94.1819	28.4	94.1819	28.4	94.5171	30.6	94.1819	28.4	94.1819	28.4	94.1819	28.4	94.1819	28.4	93.4853	24.3	93.4853	24.3	93.4853
18MNBT-37	92.6662	20.2	95.7533	40.2	95.4368	37.5	95.4368	37.5	95.7419	40.1	95.6152	39	95.7419	40.1	95.7419	40.1	95.7419	40.1	95.7419	40.1	95.7419	40.1	94.5318	30.7	94.5318	30.7	91.8825	16.9	93.374	23.7	99.7058	94	99.7058	94	100	100	99.7058	94	99.7058	94	99.7058	94	99.7058	94	92.8167	20.9	92.8167	20.9	92.8167
18MNBT-38	93.0437	22	100	100	100	100	100	100	100	100	99.9087	98.1	100	100	100	100	100	100	100	100	100	100	96.0395	42.8	96.0395	42.8	91.7777	16.5	93.735	25.7	94.2134	28.6	94.2134	28.6	94.5318	30.7	94.2134	28.6	94.2134	28.6	94.2134	28.6	94.2134	28.6	93.5035	24.4	93.5035	24.4	93.5035
18MNBT-39	95.5565	38.5	95.8985	41.5	95.5446	38.4	95.5446	38.4	94.6477	31.5	95.314	36.5	94.6477	31.5	94.6477	31.5	94.6477	31.5	94.6477	31.5	94.6477	31.5	96.0714	43.1	96.0714	43.1	93.7868	26	94.5611	30.9	93.838	26.3	93.838	26.3	93.855	26.4	93.838	26.3	93.838	26.3	93.838	26.3	93.838	26.3	94.7887	32.5	94.7887	32.5	94.7887
18MNBT-41	94.8301	32.8	100	100	100	100	100	100	94.1819	28.4	94.7187	32	94.1819	28.4	94.1819	28.4	94.1819	28.4	94.1819	28.4	94.1819	28.4	95.314	36.5	95.314	36.5	93.821	26.2	94.5318	30.7	93.5939	24.9	93.5939	24.9	93.821	26.2	93.5939	24.9	93.5939	24.9	93.5939	24.9	93.5939	24.9	94.7187	32	94.7187	32	94.7187
18MNBT-42	93.0235	21.9	99.86	97.1	100	100	100	100	100	100	99.9087	98.1	100	100	100	100	100	100	100	100	100	100	96.1242	43.6	96.1242	43.6	91.8041	16.6	93.576	24.8	94.1819	28.4	94.1819	28.4	94.5171	30.6	94.1819	28.4	94.1819	28.4	94.1819	28.4	94.1819	28.4	93.4853	24.3	93.4853	24.3	93.4853
18MNBT-43	94.6046	31.2	98.0831	66.6	97.8312	63.1	97.8312	63.1	95.188	35.5	95.6152	39	95.188	35.5	95.188	35.5	95.188	35.5	95.188	35.5	95.188	35.5	98.9548	80.2	98.9548	80.2	99.8697	97.3	100	100	94.1819	28.4	94.1819	28.4	94.4728	30.3	94.1819	28.4	94.1819	28.4	94.1819	28.4	94.1819	28.4	94.5171	30.6	94.5171	30.6	94.5171
18MNBT-44	94.1661	28.3	95.9314	41.8	95.3264	36.6	95.3264	36.6	94.3677	29.6	94.9659	33.8	94.3677	29.6	94.3677	29.6	94.3677	29.6	94.3677	29.6	94.3677	29.6	100	100	100	100	99.8941	97.8	100	100	93.821	26.2	93.821	26.2	94.1661	28.3	93.821	26.2	93.821	26.2	93.821	26.2	93.821	26.2	94.428	30	94.428	30	94.428
18MNBT-45	95.2514	36	99.8157	96.2	99.9281	98.5	99.9281	98.5	95.4003	37.2	95.8875	41.4	95.4003	37.2	95.4003	37.2	95.4003	37.2	95.4003	37.2	95.4003	37.2	96.4293	46.6	96.4293	46.6	94.3066	29.2	95.1624	35.3	94.1977	28.5	94.1977	28.5	94.443	30.1	94.1977	28.5	94.1977	28.5	94.1977	28.5	94.1977	28.5	95.1624	35.3	95.1624	35.3	95.1624
18MNBT-46	95.4368	37.5	95.2262	35.8	94.662	31.6	94.662	31.6	93.7176	25.6	94.1502	28.2	93.7176	25.6	93.7176	25.6	93.7176	25.6	93.7176	25.6	93.7176	25.6	94.3372	29.4	94.3372	29.4	93.9222	26.8	94.7887	32.5	99.741	94.7	99.741	94.7	100	100	99.741	94.7	99.741	94.7	99.741	94.7	99.741	94.7	95.0848	34.7	95.0848	34.7	95.0848
18MNBT-47	100	100	94.5171	30.6	93.5399	24.6	93.5399	24.6	91.5329	15.6	92.1588	18	91.5329	15.6	91.5329	15.6	91.5329	15.6	91.5329	15.6	91.5329	15.6	93.163	22.6	93.163	22.6	99.9761	99.5	100	100	92.6443	20.1	92.6443	20.1	93.0638	22.1	92.6443	20.1	92.6443	20.1	92.6443	20.1	92.6443	20.1	94.8439	32.9	94.8439	32.9	94.8439
18MNBT-49	100	100	95.58	38.7	95.6501	39.3	95.6501	39.3	94.5901	31.1	95.1237	35	94.5901	31.1	94.5901	31.1	94.5901	31.1	94.5901	31.1	94.5901	31.1	100	100	100	100	94.3219	29.3	93.821	26.2	93.7868	26	93.7868	26	94.1977	28.5	93.7868	26	93.7868	26	93.7868	26	93.7868	26	94.9659	33.8	94.9659	33.8	94.9659
18MNBT-50	92.8588	21.1	99.8206	96.3	100	100	100	100	95.0455	34.4	95.5209	38.2	95.0455	34.4	95.0455	34.4	95.0455	34.4	95.0455	34.4	95.0455	34.4	100	100	100	100	92.3498	18.8	93.6118	25	93.8887	26.6	93.8887	26.6	94.3066	29.2	93.8887	26.6	93.8887	26.6	93.8887	26.6	93.8887	26.6	93.6473	25.2	93.6473	25.2	93.6473
18MNBT-51	93.3174	23.4	95.832	40.9	95.461	37.7	95.461	37.7	95.2135	35.7	95.3881	37.1	95.2135	35.7	95.2135	35.7	95.2135	35.7	95.2135	35.7	95.2135	35.7	95.8764	41.3	95.8764	41.3	92.9828	21.7	94.2912	29.1	99.7108	94.1	99.7108	94.1	100	100	99.7108	94.1	99.7108	94.1	99.7108	94.1	99.7108	94.1	93.3174	23.4	93.3174	23.4	93.3174
18MNBT-52	94.2291	28.7	95.7984	40.6	95.1237	35	95.1237	35	95.8208	40.8	96.0926	43.3	95.8208	40.8	95.8208	40.8	95.8208	40.8	95.8208	40.8	95.8208	40.8	96.5653	48	96.5653	48	99.8256	96.4	100	100	93.6826	25.4	93.6826	25.4	93.9555	27	93.6826	25.4	93.6826	25.4	93.6826	25.4	93.6826	25.4	93.9885	27.2	93.9885	27.2	93.9885
18MNBT-53	94.1819	28.4	95.8764	41.3	95.2262	35.8	95.2262	35.8	94.6046	31.2	94.9792	33.9	94.6046	31.2	94.6046	31.2	94.6046	31.2	94.6046	31.2	94.6046	31.2	95.8432	41	95.8432	41	99.776	95.4	99.957	99.1	93.735	25.7	93.735	25.7	94.0376	27.5	93.735	25.7	93.735	25.7	93.735	25.7	93.735	25.7	94.0539	27.6	94.0539	27.6	94.0539
18MNBT-54	92.9828	21.7	95.7533	40.2	95.3264	36.6	95.3264	36.6	96.2485	44.8	96.1868	44.2	96.2485	44.8	96.2485	44.8	96.2485	44.8	96.2485	44.8	96.2485	44.8	95.8764	41.3	95.8764	41.3	92.6002	19.9	93.9055	26.7	99.731	94.5	99.731	94.5	100	100	99.731	94.5	99.731	94.5	99.731	94.5	99.731	94.5	93.4485	24.1	93.4485	24.1	93.4485
18MNBT-55	95.473	37.8	95.7759	40.4	95.3388	36.7	95.3388	36.7	100	100	99.9184	98.3	100	100	100	100	100	100	100	100	100	100	95.4368	37.5	95.4368	37.5	93.43	24	94.2447	28.8	94.0376	27.5	94.0376	27.5	94.2602	28.9	94.0376	27.5	94.0376	27.5	94.0376	27.5	94.0376	27.5	94.9792	33.9	94.9792	33.9	94.9792
18MNBT-56	100	100	94.3372	29.4	93.7868	26	93.7868	26	91.8565	16.8	92.8797	21.2	91.8565	16.8	91.8565	16.8	91.8565	16.8	91.8565	16.8	91.8565	16.8	93.2793	23.2	93.2793	23.2	94.428	30	94.5465	30.8	92.8797	21.2	92.8797	21.2	92.9828	21.7	92.8797	21.2	92.8797	21.2	92.8797	21.2	92.8797	21.2	95.264	36.1	95.264	36.1	95.264
18MNBT-57	93.3928	23.8	99.8008	95.9	100	100	100	100	95.0717	34.6	95.7077	39.8	95.0717	34.6	95.0717	34.6	95.0717	34.6	95.0717	34.6	95.0717	34.6	96.4978	47.3	96.4978	47.3	92.0352	17.5	93.6118	25	93.8887	26.6	93.8887	26.6	94.3066	29.2	93.8887	26.6	93.8887	26.6	93.8887	26.6	93.8887	26.6	93.7176	25.6	93.7176	25.6	93.7176
18MNBT-58	92.6002	19.9	95.6732	39.5	95.2008	35.6	95.2008	35.6	100	100	99.756	95	100	100	100	100	100	100	100	100	100	100	95.5446	38.4	95.5446	38.4	91.6433	16	93.163	22.6	93.5218	24.5	93.5218	24.5	93.735	25.7	93.5218	24.5	93.5218	24.5	93.5218	24.5	93.5218	24.5	92.8378	21	92.8378	21	92.8378
Pca203	100	100	100	100	100	100	100	100	94.1819	28.4	94.7747	32.4	94.1819	28.4	94.1819	28.4	94.1819	28.4	94.1819	28.4	94.1819	28.4	95.3388	36.7	95.3388	36.7	94.3066	29.2	94.6904	31.8	93.821	26.2	93.821	26.2	94.2134	28.6	93.821	26.2	93.821	26.2	93.821	26.2	93.821	26.2	95.0717	34.6	95.0717	34.6	95.0717
20ACT14	94.3372	29.4	96.2485	44.8	95.9641	42.1	95.9641	42.1	100	100	99.8844	97.6	100	100	100	100	100	100	100	100	100	100	96.082	43.2	96.082	43.2	93.5035	24.4	94.443	30.1	97.4713	58.4	97.4713	58.4	97.3261	56.6	97.4713	58.4	97.4713	58.4	97.4713	58.4	97.4713	58.4	98.5318	73.3	98.5318	73.3	98.5318
20ACT25	94.0213	27.4	96.1764	44.1	95.7305	40	95.7305	40	100	100	99.8502	96.9	100	100	100	100	100	100	100	100	100	100	95.9749	42.2	95.9749	42.2	93.3552	23.6	94.428	30	98.3823	71	98.3823	71	98.3092	69.9	98.3823	71	98.3823	71	98.3823	71	98.3823	71	96.8984	51.6	96.8984	51.6	96.8984
20ACT27	94.8163	32.7	95.3881	37.1	94.7468	32.2	94.7468	32.2	94.0701	27.7	94.443	30.1	94.0701	27.7	94.0701	27.7	94.0701	27.7	94.0701	27.7	94.0701	27.7	94.7046	31.9	94.7046	31.9	93.374	23.7	94.5756	31	100	100	100	100	99.6294	92.5	100	100	100	100	100	100	100	100	100	100	100	100	100
20ACT40	92.688	20.3	95.8208	40.8	95.314	36.5	95.314	36.5	100	100	99.741	94.7	100	100	100	100	100	100	100	100	100	100	95.6501	39.3	95.6501	39.3	92.1831	18.1	93.558	24.7	94.8301	32.8	94.8301	32.8	95.1237	35	94.8301	32.8	94.8301	32.8	94.8301	32.8	94.8301	32.8	93.374	23.7	93.374	23.7	93.374
20ACT80	92.6443	20.1	95.7646	40.3	95.2388	35.9	95.2388	35.9	100	100	99.731	94.5	100	100	100	100	100	100	100	100	100	100	95.6035	38.9	95.6035	38.9	92.1343	17.9	93.5035	24.4	93.576	24.8	93.576	24.8	94.0701	27.7	93.576	24.8	93.576	24.8	93.576	24.8	93.576	24.8	93.3552	23.6	93.3552	23.6	93.3552
20NSW19	94.7328	32.1	95.2766	36.2	94.7046	31.9	94.7046	31.9	94.7468	32.2	95.0717	34.6	94.7468	32.2	94.7468	32.2	94.7468	32.2	94.7468	32.2	94.7468	32.2	94.5901	31.1	94.5901	31.1	93.3364	23.5	94.413	29.9	100	100	100	100	99.6294	92.5	100	100	100	100	100	100	100	100	100	100	100	100	100
20NSW20	94.6904	31.8	95.2514	36	94.6762	31.7	94.6762	31.7	93.665	25.3	93.972	27.1	93.665	25.3	93.665	25.3	93.665	25.3	93.665	25.3	93.665	25.3	94.5611	30.9	94.5611	30.9	93.2793	23.2	94.3677	29.6	100	100	100	100	99.6294	92.5	100	100	100	100	100	100	100	100	100	100	100	100	100
20QLD11	92.8797	21.2	95.6962	39.7	95.314	36.5	95.314	36.5	100	100	99.756	95	100	100	100	100	100	100	100	100	100	100	95.5565	38.5	95.5565	38.5	92.0352	17.5	93.2984	23.3	94.1183	28	94.1183	28	94.2757	29	94.1183	28	94.1183	28	94.1183	28	94.1183	28	95.2388	35.9	95.2388	35.9	95.2388
20QLD86	92.6002	19.9	95.6152	39	95.188	35.5	95.188	35.5	100	100	99.771	95.3	100	100	100	100	100	100	100	100	100	100	95.5209	38.2	95.5209	38.2	91.8304	16.7	93.1825	22.7	93.4853	24.3	93.4853	24.3	93.7176	25.6	93.4853	24.3	93.4853	24.3	93.4853	24.3	93.4853	24.3	92.9005	21.3	92.9005	21.3	92.9005
20WA71	94.7468	32.2	95.4368	37.5	94.7608	32.3	94.7608	32.3	94.2757	29	94.5465	30.8	94.2757	29	94.2757	29	94.2757	29	94.2757	29	94.2757	29	94.5756	31	94.5756	31	93.4669	24.2	94.662	31.6	100	100	100	100	99.6294	92.5	100	100	100	100	100	100	100	100	100	100	100	100	100
20WA72	94.7608	32.3	95.2891	36.3	94.7328	32.1	94.7328	32.1	95.7305	40	95.9423	41.9	95.7305	40	95.7305	40	95.7305	40	95.7305	40	95.7305	40	94.662	31.6	94.662	31.6	93.3364	23.5	94.398	29.8	100	100	100	100	99.655	93	100	100	100	100	100	100	100	100	100	100	100	100	100
20WA73	93.2408	23	95.8764	41.3	95.3758	37	95.3758	37	100	100	99.8697	97.3	100	100	100	100	100	100	100	100	100	100	95.497	38	95.497	38	92.2791	18.5	93.6826	25.4	100	100	100	100	99.7007	93.9	100	100	100	100	100	100	100	100	94.0701	27.7	94.0701	27.7	94.0701
20WA89	94.7328	32.1	95.6847	39.6	95.188	35.5	95.188	35.5	94.443	30.1	94.5611	30.9	94.443	30.1	94.443	30.1	94.443	30.1	94.443	30.1	94.443	30.1	95.1237	35	95.1237	35	93.3928	23.8	94.4728	30.3	100	100	100	100	99.7058	94	100	100	100	100	100	100	100	100	96.0608	43	96.0608	43	96.0608
20WA93	94.6904	31.8	95.2514	36	94.6762	31.7	94.6762	31.7	93.558	24.7	93.972	27.1	93.558	24.7	93.558	24.7	93.558	24.7	93.558	24.7	93.558	24.7	94.5756	31	94.5756	31	93.2793	23.2	94.3677	29.6	100	100	100	100	99.6294	92.5	100	100	100	100	100	100	100	100	100	100	100	100	100
20WA94	94.0049	27.3	95.9205	41.7	95.4368	37.5	95.4368	37.5	100	100	99.8893	97.7	100	100	100	100	100	100	100	100	100	100	95.6385	39.2	95.6385	39.2	92.6223	20	94.0213	27.4	100	100	100	100	99.7108	94.1	100	100	100	100	100	100	100	100	97.0913	53.8	97.0913	53.8	97.0913
20WA95	94.7187	32	95.314	36.5	94.7608	32.3	94.7608	32.3	93.9389	26.9	94.3219	29.3	93.9389	26.9	93.9389	26.9	93.9389	26.9	93.9389	26.9	93.9389	26.9	94.7046	31.9	94.7046	31.9	93.374	23.7	94.413	29.9	100	100	100	100	99.6294	92.5	100	100	100	100	100	100	100	100	100	100	100	100	100
20WA97	92.9005	21.3	95.6732	39.5	95.2388	35.9	95.2388	35.9	100	100	99.766	95.2	100	100	100	100	100	100	100	100	100	100	95.5446	38.4	95.5446	38.4	92.0602	17.6	93.3928	23.8	94.6762	31.7	94.6762	31.7	94.7608	32.3	94.6762	31.7	94.6762	31.7	94.6762	31.7	94.6762	31.7	93.7176	25.6	93.7176	25.6	93.7176
21ACT105	94.4579	30.2	96.3398	45.7	95.9532	42	95.9532	42	100	100	99.899	97.9	100	100	100	100	100	100	100	100	100	100	96.1556	43.9	96.1556	43.9	93.5035	24.4	94.5318	30.7	98.3559	70.6	98.3559	70.6	98.3292	70.2	98.3559	70.6	98.3559	70.6	98.3559	70.6	98.3559	70.6	98.2553	69.1	98.2553	69.1	98.2553
21ACT106	94.6904	31.8	95.264	36.1	94.6904	31.8	94.6904	31.8	93.576	24.8	93.9885	27.2	93.576	24.8	93.576	24.8	93.576	24.8	93.576	24.8	93.576	24.8	94.5901	31.1	94.5901	31.1	93.2984	23.3	94.3677	29.6	100	100	100	100	99.6294	92.5	100	100	100	100	100	100	100	100	100	100	100	100	100
21ACT112	94.6904	31.8	95.2514	36	94.6762	31.7	94.6762	31.7	93.576	24.8	93.9885	27.2	93.576	24.8	93.576	24.8	93.576	24.8	93.576	24.8	93.576	24.8	94.5756	31	94.5756	31	93.2793	23.2	94.3677	29.6	100	100	100	100	99.6448	92.8	100	100	100	100	100	100	100	100	100	100	100	100	100
21ACT116	92.6662	20.2	95.8097	40.7	95.3016	36.4	95.3016	36.4	100	100	99.736	94.6	100	100	100	100	100	100	100	100	100	100	95.6501	39.3	95.6501	39.3	92.3964	19	93.735	25.7	93.5939	24.9	93.5939	24.9	93.972	27.1	93.5939	24.9	93.5939	24.9	93.5939	24.9	93.5939	24.9	93.3552	23.6	93.3552	23.6	93.3552
21NSW100	92.7742	20.7	95.6501	39.3	95.2514	36	95.2514	36	100	100	99.756	95	100	100	100	100	100	100	100	100	100	100	95.6152	39	95.6152	39	91.6705	16.1	93.0838	22.2	93.5399	24.6	93.5399	24.6	93.7523	25.8	93.5399	24.6	93.5399	24.6	93.5399	24.6	93.5399	24.6	92.8378	21	92.8378	21	92.8378
21NSW102	92.6002	19.9	95.5918	38.8	95.1752	35.4	95.1752	35.4	100	100	99.756	95	100	100	100	100	100	100	100	100	100	100	95.5089	38.1	95.5089	38.1	91.6705	16.1	93.0638	22.1	93.4853	24.3	93.4853	24.3	93.7001	25.5	93.4853	24.3	93.4853	24.3	93.4853	24.3	93.4853	24.3	92.8378	21	92.8378	21	92.8378
21NSW141	94.7046	31.9	95.2891	36.3	94.7187	32	94.7187	32	93.6118	25	93.972	27.1	93.6118	25	93.6118	25	93.6118	25	93.6118	25	93.6118	25	94.619	31.3	94.619	31.3	93.374	23.7	94.443	30.1	100	100	100	100	99.6294	92.5	100	100	100	100	100	100	100	100	100	100	100	100	100
21NSW142	92.7528	20.6	95.8543	41.1	95.3635	36.9	95.3635	36.9	100	100	99.731	94.5	100	100	100	100	100	100	100	100	100	100	95.6152	39	95.6152	39	92.2553	18.4	93.576	24.8	93.7523	25.8	93.7523	25.8	94.1343	28.1	93.7523	25.8	93.7523	25.8	93.7523	25.8	93.7523	25.8	93.3364	23.5	93.3364	23.5	93.3364
21QLD135	92.6662	20.2	95.6617	39.4	95.2388	35.9	95.2388	35.9	100	100	99.756	95	100	100	100	100	100	100	100	100	100	100	95.58	38.7	95.58	38.7	91.8304	16.7	93.2215	22.9	93.5218	24.5	93.5218	24.5	93.735	25.7	93.5218	24.5	93.5218	24.5	93.5218	24.5	93.5218	24.5	92.8588	21.1	92.8588	21.1	92.8588
21WA134	94.5611	30.9	96.1451	43.8	95.7305	40	95.7305	40	100	100	99.781	95.5	100	100	100	100	100	100	100	100	100	100	95.7419	40.1	95.7419	40.1	93.1825	22.7	94.413	29.9	97.7569	62.1	97.7569	62.1	97.62	60.3	97.7569	62.1	97.7569	62.1	97.7569	62.1	97.7569	62.1	97.7718	62.3	97.7718	62.3	97.7718
21WA136	94.7608	32.3	95.2766	36.2	94.6904	31.8	94.6904	31.8	93.558	24.7	93.972	27.1	93.558	24.7	93.558	24.7	93.558	24.7	93.558	24.7	93.558	24.7	94.5611	30.9	94.5611	30.9	93.3928	23.8	94.4728	30.3	100	100	100	100	99.6397	92.7	100	100	100	100	100	100	100	100	100	100	100	100	100
21WA137	94.7046	31.9	95.2766	36.2	94.7046	31.9	94.7046	31.9	93.5939	24.9	93.9885	27.2	93.5939	24.9	93.5939	24.9	93.5939	24.9	93.5939	24.9	93.5939	24.9	94.5756	31	94.5756	31	93.4485	24.1	94.4728	30.3	100	100	100	100	99.6294	92.5	100	100	100	100	100	100	100	100	100	100	100	100	100
21WA138	94.7608	32.3	95.2514	36	94.6762	31.7	94.6762	31.7	93.576	24.8	93.972	27.1	93.576	24.8	93.576	24.8	93.576	24.8	93.576	24.8	93.576	24.8	94.5611	30.9	94.5611	30.9	93.3174	23.4	94.398	29.8	100	100	100	100	99.6652	93.2	100	100	100	100	100	100	100	100	100	100	100	100	100
21WA139	92.8797	21.2	95.6732	39.5	95.0848	34.7	95.0848	34.7	100	100	99.8058	96	100	100	100	100	100	100	100	100	100	100	95.4003	37.2	95.4003	37.2	92.3028	18.6	93.7523	25.8	100	100	100	100	99.6957	93.8	100	100	100	100	100	100	100	100	93.3928	23.8	93.3928	23.8	93.3928
90AR100-1	94.3219	29.3	95.9314	41.8	95.4489	37.6	95.4489	37.6	99.7159	94.2	100	100	99.7159	94.2	99.7159	94.2	99.7159	94.2	99.7159	94.2	99.7159	94.2	95.6962	39.7	95.6962	39.7	100	100	99.7959	95.8	94.6046	31.2	94.6046	31.2	94.8301	32.8	94.6046	31.2	94.6046	31.2	94.6046	31.2	94.6046	31.2	94.3372	29.4	94.3372	29.4	94.3372
90GA16-1	93.3928	23.8	95.8543	41.1	95.473	37.8	95.473	37.8	95.188	35.5	95.3635	36.9	95.188	35.5	95.188	35.5	95.188	35.5	95.188	35.5	95.188	35.5	95.8875	41.4	95.8875	41.4	92.9828	21.7	94.3372	29.4	99.7108	94.1	99.7108	94.1	100	100	99.7108	94.1	99.7108	94.1	99.7108	94.1	99.7108	94.1	93.4485	24.1	93.4485	24.1	93.4485
90KS101-1	93.3174	23.4	95.7646	40.3	95.3635	36.9	95.3635	36.9	95.0191	34.2	95.2514	36	95.0191	34.2	95.0191	34.2	95.0191	34.2	95.0191	34.2	95.0191	34.2	96.082	43.2	96.082	43.2	92.7742	20.7	93.9555	27	99.7159	94.2	99.7159	94.2	100	100	99.7159	94.2	99.7159	94.2	99.7159	94.2	99.7159	94.2	93.3174	23.4	93.3174	23.4	93.3174
90LA38-1	94.2291	28.7	95.8432	41	95.1752	35.4	95.1752	35.4	94.662	31.6	95.0191	34.2	94.662	31.6	94.662	31.6	94.662	31.6	94.662	31.6	94.662	31.6	95.8654	41.2	95.8654	41.2	99.8305	96.5	100	100	94.413	29.9	94.413	29.9	94.662	31.6	94.413	29.9	94.413	29.9	94.413	29.9	94.413	29.9	94.0539	27.6	94.0539	27.6	94.0539
90MN137-1	100	100	95.6847	39.6	95.3264	36.6	95.3264	36.6	93.9055	26.7	94.3525	29.5	93.9055	26.7	93.9055	26.7	93.9055	26.7	93.9055	26.7	93.9055	26.7	95.1367	35.1	95.1367	35.1	94.5171	30.6	94.7328	32.1	94.1502	28.2	94.1502	28.2	94.413	29.9	94.1502	28.2	94.1502	28.2	94.1502	28.2	94.1502	28.2	94.7887	32.5	94.7887	32.5	94.7887
90MN13B-3	100	100	94.5465	30.8	93.576	24.8	93.576	24.8	91.6433	16	92.2314	18.3	91.6433	16	91.6433	16	91.6433	16	91.6433	16	91.6433	16	93.1235	22.4	93.1235	22.4	99.9809	99.6	100	100	92.7955	20.8	92.7955	20.8	93.2601	23.1	92.7955	20.8	92.7955	20.8	92.7955	20.8	92.7955	20.8	95.0191	34.2	95.0191	34.2	95.0191
90MN148-1	93.9885	27.2	95.7077	39.8	95.2008	35.6	95.2008	35.6	100	100	99.8058	96	100	100	100	100	100	100	100	100	100	100	95.485	37.9	95.485	37.9	92.2073	18.2	93.7696	25.9	99.756	95	99.756	95	100	100	99.756	95	99.756	95	99.756	95	99.756	95	93.4669	24.2	93.4669	24.2	93.4669
90MN14B-1	93.5218	24.5	96.3398	45.7	95.9965	42.4	95.9965	42.4	96.082	43.2	96.166	44	96.082	43.2	96.082	43.2	96.082	43.2	96.082	43.2	96.082	43.2	96.4391	46.7	96.4391	46.7	93.5939	24.9	94.3829	29.7	95.4368	37.5	95.4368	37.5	95.8875	41.4	95.4368	37.5	95.4368	37.5	95.4368	37.5	95.4368	37.5	93.576	24.8	93.576	24.8	93.576
90MN153-1	94.2291	28.7	95.8543	41.1	95.5446	38.4	95.5446	38.4	95.0323	34.3	95.3388	36.7	95.0323	34.3	95.0323	34.3	95.0323	34.3	95.0323	34.3	95.0323	34.3	96.1242	43.6	96.1242	43.6	92.7313	20.5	94.0539	27.6	99.741	94.7	99.741	94.7	100	100	99.741	94.7	99.741	94.7	99.741	94.7	99.741	94.7	93.4485	24.1	93.4485	24.1	93.4485
90MN17B-1	94.2912	29.1	95.6847	39.6	94.8576	33	94.8576	33	100	100	99.776	95.4	100	100	100	100	100	100	100	100	100	100	95.188	35.5	95.188	35.5	99.8305	96.5	100	100	93.9055	26.7	93.9055	26.7	94.2291	28.7	93.9055	26.7	93.9055	26.7	93.9055	26.7	93.9055	26.7	94.0539	27.6	94.0539	27.6	94.0539
90MN1B-1	100	100	95.5918	38.8	95.6617	39.4	95.6617	39.4	94.6046	31.2	95.1624	35.3	94.6046	31.2	94.6046	31.2	94.6046	31.2	94.6046	31.2	94.6046	31.2	100	100	100	100	94.2602	28.9	93.7523	25.8	93.821	26.2	93.821	26.2	94.2757	29	93.821	26.2	93.821	26.2	93.821	26.2	93.821	26.2	94.939	33.6	94.939	33.6	94.939
90MN2B-1	100	100	95.58	38.7	95.6385	39.2	95.6385	39.2	94.5611	30.9	95.1237	35	94.5611	30.9	94.5611	30.9	94.5611	30.9	94.5611	30.9	94.5611	30.9	100	100	100	100	94.4579	30.2	93.972	27.1	94.4728	30.3	94.4728	30.3	94.8576	33	94.4728	30.3	94.4728	30.3	94.4728	30.3	94.4728	30.3	94.9525	33.7	94.9525	33.7	94.9525
90MN3B-1	93.1433	22.5	95.832	40.9	95.473	37.8	95.473	37.8	94.9925	34	95.2135	35.7	94.9925	34	94.9925	34	94.9925	34	94.9925	34	94.9925	34	96.1556	43.9	96.1556	43.9	92.6662	20.2	93.972	27.1	99.7159	94.2	99.7159	94.2	100	100	99.7159	94.2	99.7159	94.2	99.7159	94.2	99.7159	94.2	93.3364	23.5	93.3364	23.5	93.3364
90MN5B-1	93.0638	22.1	99.9473	98.9	99.9473	98.9	99.9473	98.9	95.188	35.5	95.5209	38.2	95.188	35.5	95.188	35.5	95.188	35.5	95.188	35.5	95.188	35.5	96.3196	45.5	96.3196	45.5	92.578	19.8	94.3372	29.4	94.1183	28	94.1183	28	94.3677	29.6	94.1183	28	94.1183	28	94.1183	28	94.1183	28	93.374	23.7	93.374	23.7	93.374
90MN7B-1	93.3364	23.5	96.1347	43.7	95.7872	40.5	95.7872	40.5	96.0714	43.1	96.166	44	96.0714	43.1	96.0714	43.1	96.0714	43.1	96.0714	43.1	96.0714	43.1	96.2791	45.1	96.2791	45.1	92.7528	20.6	93.6826	25.4	94.6477	31.5	94.6477	31.5	95.188	35.5	94.6477	31.5	94.6477	31.5	94.6477	31.5	94.6477	31.5	93.4485	24.1	93.4485	24.1	93.4485
90MN8B-2	100	100	94.5901	31.1	93.6473	25.2	93.6473	25.2	91.5049	15.5	92.0851	17.7	91.5049	15.5	91.5049	15.5	91.5049	15.5	91.5049	15.5	91.5049	15.5	93.2215	22.9	93.2215	22.9	99.9761	99.5	100	100	92.7742	20.7	92.7742	20.7	93.1825	22.7	92.7742	20.7	92.7742	20.7	92.7742	20.7	92.7742	20.7	94.8025	32.6	94.8025	32.6	94.8025
90MN9B-4	93.5218	24.5	96.1137	43.5	95.6268	39.1	95.6268	39.1	95.3016	36.4	95.5089	38.1	95.3016	36.4	95.3016	36.4	95.3016	36.4	95.3016	36.4	95.3016	36.4	96.166	44	96.166	44	93.0235	21.9	94.619	31.3	99.7058	94	99.7058	94	100	100	99.7058	94	99.7058	94	99.7058	94	99.7058	94	93.6118	25	93.6118	25	93.6118
90PA162-1	93.9555	27	96.0501	42.9	95.6732	39.5	95.6732	39.5	97.134	54.3	97.117	54.1	97.134	54.3	97.134	54.3	97.134	54.3	97.134	54.3	97.134	54.3	96.1451	43.8	96.1451	43.8	92.6223	20	93.7523	25.8	93.9555	27	93.9555	27	94.0862	27.8	93.9555	27	93.9555	27	93.9555	27	93.9555	27	93.3364	23.5	93.3364	23.5	93.3364
90SD164-1	94.1977	28.5	95.7872	40.5	95.1108	34.9	95.1108	34.9	94.5611	30.9	94.912	33.4	94.5611	30.9	94.5611	30.9	94.5611	30.9	94.5611	30.9	94.5611	30.9	95.8208	40.8	95.8208	40.8	99.8305	96.5	100	100	93.735	25.7	93.735	25.7	94.0376	27.5	93.735	25.7	93.735	25.7	93.735	25.7	93.735	25.7	93.9885	27.2	93.9885	27.2	93.9885
90SD171-1	94.7608	32.3	95.8208	40.8	95.3388	36.7	95.3388	36.7	100	100	99.8206	96.3	100	100	100	100	100	100	100	100	100	100	95.5328	38.3	95.5328	38.3	93.0235	21.9	94.1343	28.1	99.756	95	99.756	95	100	100	99.756	95	99.756	95	99.756	95	99.756	95	93.972	27.1	93.972	27.1	93.972
90SD172-1	94.939	33.6	95.8208	40.8	95.1624	35.3	95.1624	35.3	94.7328	32.1	94.9925	34	94.7328	32.1	94.7328	32.1	94.7328	32.1	94.7328	32.1	94.7328	32.1	95.832	40.9	95.832	40.9	99.8354	96.6	100	100	93.7868	26	93.7868	26	94.0701	27.7	93.7868	26	93.7868	26	93.7868	26	93.7868	26	94.2447	28.8	94.2447	28.8	94.2447
90TX45-1	93.163	22.6	95.7419	40.1	95.3758	37	95.3758	37	95.0191	34.2	95.2388	35.9	95.0191	34.2	95.0191	34.2	95.0191	34.2	95.0191	34.2	95.0191	34.2	96.0714	43.1	96.0714	43.1	92.6443	20.1	94.0539	27.6	99.7209	94.3	99.7209	94.3	100	100	99.7209	94.3	99.7209	94.3	99.7209	94.3	99.7209	94.3	93.2984	23.3	93.2984	23.3	93.2984
90TX47-1	100	100	94.619	31.3	93.6473	25.2	93.6473	25.2	92.3732	18.9	92.9419	21.5	92.3732	18.9	92.3732	18.9	92.3732	18.9	92.3732	18.9	92.3732	18.9	93.2408	23	93.2408	23	99.9809	99.6	100	100	92.9828	21.7	92.9828	21.7	93.4485	24.1	92.9828	21.7	92.9828	21.7	92.9828	21.7	92.9828	21.7	94.939	33.6	94.939	33.6	94.939
90TX52-1	95.264	36.1	95.832	40.9	95.4125	37.3	95.4125	37.3	95.1367	35.1	95.314	36.5	95.1367	35.1	95.1367	35.1	95.1367	35.1	95.1367	35.1	95.1367	35.1	96.1347	43.7	96.1347	43.7	93.0638	22.1	94.3066	29.2	99.7058	94	99.7058	94	100	100	99.7058	94	99.7058	94	99.7058	94	99.7058	94	93.5218	24.5	93.5218	24.5	93.5218
90TX58-1	93.5939	24.9	96.1868	44.2	95.9423	41.9	95.9423	41.9	95.188	35.5	95.4125	37.3	95.188	35.5	95.188	35.5	95.188	35.5	95.188	35.5	95.188	35.5	96.2178	44.5	96.2178	44.5	93.5035	24.4	94.5318	30.7	99.7108	94.1	99.7108	94.1	100	100	99.7108	94.1	99.7108	94.1	99.7108	94.1	99.7108	94.1	93.374	23.7	93.374	23.7	93.374
90TX70-1	95.8208	40.8	96.0608	43	95.7533	40.2	95.7533	40.2	95.3388	36.7	95.5446	38.4	95.3388	36.7	95.3388	36.7	95.3388	36.7	95.3388	36.7	95.3388	36.7	96.0608	43	96.0608	43	93.558	24.7	94.7046	31.9	99.756	95	99.756	95	100	100	99.756	95	99.756	95	99.756	95	99.756	95	94.2447	28.8	94.2447	28.8	94.2447
90WI131-1	95.9205	41.7	94.9792	33.9	93.9555	27	93.9555	27	92.0851	17.7	92.8588	21.1	92.0851	17.7	92.0851	17.7	92.0851	17.7	92.0851	17.7	92.0851	17.7	93.5035	24.4	93.5035	24.4	99.8649	97.2	100	100	93.1433	22.5	93.1433	22.5	93.6118	25	93.1433	22.5	93.1433	22.5	93.1433	22.5	93.1433	22.5	95.2008	35.6	95.2008	35.6	95.2008
90WI132-1	93.7523	25.8	96.0395	42.8	95.6501	39.3	95.6501	39.3	100	100	99.8008	95.9	100	100	100	100	100	100	100	100	100	100	95.9749	42.2	95.9749	42.2	92.6662	20.2	93.9222	26.8	94.7887	32.5	94.7887	32.5	95.0978	34.8	94.7887	32.5	94.7887	32.5	94.7887	32.5	94.7887	32.5	93.2793	23.2	93.2793	23.2	93.2793
PCA16-15-1-1	93.8887	26.6	96.3996	46.3	96.0714	43.1	96.0714	43.1	95.0978	34.8	95.3016	36.4	95.0978	34.8	95.0978	34.8	95.0978	34.8	95.0978	34.8	95.0978	34.8	96.5749	48.1	96.5749	48.1	92.8167	20.9	94.1343	28.1	94.5318	30.7	94.5318	30.7	94.5901	31.1	94.5318	30.7	94.5318	30.7	94.5318	30.7	94.5318	30.7	96.0501	42.9	96.0501	42.9	96.0501
Pca2016-10-1	95.0455	34.4	95.4003	37.2	94.9925	34	94.9925	34	93.7523	25.8	93.9055	26.7	93.7523	25.8	93.7523	25.8	93.7523	25.8	93.7523	25.8	93.7523	25.8	94.7328	32.1	94.7328	32.1	93.6473	25.2	94.6334	31.4	93.735	25.7	93.735	25.7	94.0213	27.4	93.735	25.7	93.735	25.7	93.735	25.7	93.735	25.7	99.957	99.1	99.957	99.1	99.957
Pca2016-1-1	95.0455	34.4	95.3758	37	94.9525	33.7	94.9525	33.7	93.7001	25.5	93.8887	26.6	93.7001	25.5	93.7001	25.5	93.7001	25.5	93.7001	25.5	93.7001	25.5	94.7328	32.1	94.7328	32.1	93.5939	24.9	94.6046	31.2	93.735	25.7	93.735	25.7	94.0539	27.6	93.735	25.7	93.735	25.7	93.735	25.7	93.735	25.7	99.957	99.1	99.957	99.1	99.957
Pca2016-13-1	95.0586	34.5	95.3635	36.9	94.9525	33.7	94.9525	33.7	93.665	25.3	93.855	26.4	93.665	25.3	93.665	25.3	93.665	25.3	93.665	25.3	93.665	25.3	94.7468	32.2	94.7468	32.2	93.576	24.8	94.5901	31.1	93.8039	26.1	93.8039	26.1	94.1023	27.9	93.8039	26.1	93.8039	26.1	93.8039	26.1	93.8039	26.1	99.957	99.1	99.957	99.1	99.957
Pca2016-15-1	93.576	24.8	96.3095	45.4	95.9205	41.7	95.9205	41.7	94.9659	33.8	95.2388	35.9	94.9659	33.8	94.9659	33.8	94.9659	33.8	94.9659	33.8	94.9659	33.8	96.5171	47.5	96.5171	47.5	92.3498	18.8	93.821	26.2	94.1819	28.4	94.1819	28.4	94.3525	29.5	94.1819	28.4	94.1819	28.4	94.1819	28.4	94.1819	28.4	94.8713	33.1	94.8713	33.1	94.8713
Pca2016-16-1	95.0455	34.4	95.4003	37.2	94.9925	34	94.9925	34	93.665	25.3	93.855	26.4	93.665	25.3	93.665	25.3	93.665	25.3	93.665	25.3	93.665	25.3	94.7887	32.5	94.7887	32.5	93.5399	24.6	94.5465	30.8	93.855	26.4	93.855	26.4	94.1661	28.3	93.855	26.4	93.855	26.4	93.855	26.4	93.855	26.4	99.957	99.1	99.957	99.1	99.957
Pca2016-2-1	95.0455	34.4	95.4368	37.5	95.0323	34.3	95.0323	34.3	93.8039	26.1	93.9885	27.2	93.8039	26.1	93.8039	26.1	93.8039	26.1	93.8039	26.1	93.8039	26.1	94.7608	32.3	94.7608	32.3	93.5035	24.4	94.5318	30.7	93.838	26.3	93.838	26.3	94.1343	28.1	93.838	26.3	93.838	26.3	93.838	26.3	93.838	26.3	99.957	99.1	99.957	99.1	99.957
Pca2016-3-2	95.0455	34.4	95.3635	36.9	94.9525	33.7	94.9525	33.7	93.665	25.3	93.855	26.4	93.665	25.3	93.665	25.3	93.665	25.3	93.665	25.3	93.665	25.3	94.7468	32.2	94.7468	32.2	93.5218	24.5	94.5318	30.7	93.821	26.2	93.821	26.2	94.1183	28	93.821	26.2	93.821	26.2	93.821	26.2	93.821	26.2	99.957	99.1	99.957	99.1	99.957
Pca2016-6-2	95.0455	34.4	95.3635	36.9	94.9525	33.7	94.9525	33.7	93.665	25.3	93.8887	26.6	93.665	25.3	93.665	25.3	93.665	25.3	93.665	25.3	93.665	25.3	94.7328	32.1	94.7328	32.1	93.576	24.8	94.5756	31	93.8719	26.5	93.8719	26.5	94.2447	28.8	93.8719	26.5	93.8719	26.5	93.8719	26.5	93.8719	26.5	99.957	99.1	99.957	99.1	99.957
Pca2016-8-1	95.1752	35.4	95.4003	37.2	94.9925	34	94.9925	34	93.7523	25.8	93.9389	26.9	93.7523	25.8	93.7523	25.8	93.7523	25.8	93.7523	25.8	93.7523	25.8	94.912	33.4	94.912	33.4	93.5939	24.9	94.5901	31.1	93.855	26.4	93.855	26.4	94.1661	28.3	93.855	26.4	93.855	26.4	93.855	26.4	93.855	26.4	99.957	99.1	99.957	99.1	99.957
Pca2016-9-2	95.0586	34.5	95.3758	37	94.9525	33.7	94.9525	33.7	93.665	25.3	93.855	26.4	93.665	25.3	93.665	25.3	93.665	25.3	93.665	25.3	93.665	25.3	94.7328	32.1	94.7328	32.1	93.5939	24.9	94.6046	31.2	93.7523	25.8	93.7523	25.8	94.0701	27.7	93.7523	25.8	93.7523	25.8	93.7523	25.8	93.7523	25.8	99.957	99.1	99.957	99.1	99.957
Pca43-1	95.0717	34.6	95.3758	37	94.9525	33.7	94.9525	33.7	93.7523	25.8	93.9389	26.9	93.7523	25.8	93.7523	25.8	93.7523	25.8	93.7523	25.8	93.7523	25.8	94.7328	32.1	94.7328	32.1	93.6118	25	94.6334	31.4	93.7523	25.8	93.7523	25.8	94.1183	28	93.7523	25.8	93.7523	25.8	93.7523	25.8	93.7523	25.8	99.957	99.1	99.957	99.1	99.957
Pca56-3	95.0978	34.8	95.3635	36.9	94.9525	33.7	94.9525	33.7	93.6826	25.4	93.8719	26.5	93.6826	25.4	93.6826	25.4	93.6826	25.4	93.6826	25.4	93.6826	25.4	94.7328	32.1	94.7328	32.1	93.6826	25.4	94.662	31.6	93.7523	25.8	93.7523	25.8	94.1023	27.9	93.7523	25.8	93.7523	25.8	93.7523	25.8	93.7523	25.8	99.957	99.1	99.957	99.1	99.957
Pca57-4	95.0455	34.4	95.3758	37	94.9659	33.8	94.9659	33.8	93.665	25.3	93.855	26.4	93.665	25.3	93.665	25.3	93.665	25.3	93.665	25.3	93.665	25.3	94.7468	32.2	94.7468	32.2	93.5399	24.6	94.5318	30.7	93.7176	25.6	93.7176	25.6	94.0376	27.5	93.7176	25.6	93.7176	25.6	93.7176	25.6	93.7176	25.6	99.957	99.1	99.957	99.1	99.957
Pca58-3	95.188	35.5	95.4368	37.5	95.0323	34.3	95.0323	34.3	93.735	25.7	94.0213	27.4	93.735	25.7	93.735	25.7	93.735	25.7	93.735	25.7	93.735	25.7	94.8439	32.9	94.8439	32.9	93.6473	25.2	94.619	31.3	93.9055	26.7	93.9055	26.7	94.1819	28.4	93.9055	26.7	93.9055	26.7	93.9055	26.7	93.9055	26.7	99.957	99.1	99.957	99.1	99.957
Pca59-6	95.0717	34.6	95.4246	37.4	95.0191	34.2	95.0191	34.2	93.6826	25.4	93.9389	26.9	93.6826	25.4	93.6826	25.4	93.6826	25.4	93.6826	25.4	93.6826	25.4	94.7468	32.2	94.7468	32.2	93.5218	24.5	94.5465	30.8	93.7868	26	93.7868	26	94.1023	27.9	93.7868	26	93.7868	26	93.7868	26	93.7868	26	99.957	99.1	99.957	99.1	99.957
Pca60-7	95.264	36.1	95.3635	36.9	94.9525	33.7	94.9525	33.7	93.665	25.3	93.8719	26.5	93.665	25.3	93.665	25.3	93.665	25.3	93.665	25.3	93.665	25.3	94.7328	32.1	94.7328	32.1	93.576	24.8	94.5611	30.9	93.9222	26.8	93.9222	26.8	94.2291	28.7	93.9222	26.8	93.9222	26.8	93.9222	26.8	93.9222	26.8	99.957	99.1	99.957	99.1	99.957
Pca61-8	95.1624	35.3	95.3758	37	94.9525	33.7	94.9525	33.7	93.7176	25.6	93.9055	26.7	93.7176	25.6	93.7176	25.6	93.7176	25.6	93.7176	25.6	93.7176	25.6	94.7608	32.3	94.7608	32.3	93.6296	25.1	94.6477	31.5	93.7696	25.9	93.7696	25.9	94.0862	27.8	93.7696	25.9	93.7696	25.9	93.7696	25.9	93.7696	25.9	99.957	99.1	99.957	99.1	99.957
Pca62-9	95.0978	34.8	95.3635	36.9	94.9525	33.7	94.9525	33.7	93.7176	25.6	93.8887	26.6	93.7176	25.6	93.7176	25.6	93.7176	25.6	93.7176	25.6	93.7176	25.6	94.7328	32.1	94.7328	32.1	93.558	24.7	94.5756	31	93.7696	25.9	93.7696	25.9	94.1502	28.2	93.7696	25.9	93.7696	25.9	93.7696	25.9	93.7696	25.9	99.957	99.1	99.957	99.1	99.957
Pca65-12	95.0717	34.6	95.4003	37.2	95.0058	34.1	95.0058	34.1	93.735	25.7	93.9222	26.8	93.735	25.7	93.735	25.7	93.735	25.7	93.735	25.7	93.735	25.7	94.7608	32.3	94.7608	32.3	93.6296	25.1	94.6334	31.4	93.7868	26	93.7868	26	94.1023	27.9	93.7868	26	93.7868	26	93.7868	26	93.7868	26	99.957	99.1	99.957	99.1	99.957
Pca70-17	95.1752	35.4	95.4125	37.3	95.0058	34.1	95.0058	34.1	93.7001	25.5	93.9055	26.7	93.7001	25.5	93.7001	25.5	93.7001	25.5	93.7001	25.5	93.7001	25.5	94.7468	32.2	94.7468	32.2	93.5399	24.6	94.5756	31	93.821	26.2	93.821	26.2	94.1183	28	93.821	26.2	93.821	26.2	93.821	26.2	93.821	26.2	99.957	99.1	99.957	99.1	99.957
Pca70-2	95.1752	35.4	95.4125	37.3	95.0058	34.1	95.0058	34.1	93.6826	25.4	93.855	26.4	93.6826	25.4	93.6826	25.4	93.6826	25.4	93.6826	25.4	93.6826	25.4	94.7328	32.1	94.7328	32.1	93.5939	24.9	94.6334	31.4	93.735	25.7	93.735	25.7	94.0376	27.5	93.735	25.7	93.735	25.7	93.735	25.7	93.735	25.7	99.957	99.1	99.957	99.1	99.957
Pca73-20	95.0455	34.4	95.4003	37.2	95.0058	34.1	95.0058	34.1	93.7001	25.5	93.8887	26.6	93.7001	25.5	93.7001	25.5	93.7001	25.5	93.7001	25.5	93.7001	25.5	94.7887	32.5	94.7887	32.5	93.6296	25.1	94.619	31.3	93.735	25.7	93.735	25.7	94.0539	27.6	93.735	25.7	93.735	25.7	93.735	25.7	93.735	25.7	99.957	99.1	99.957	99.1	99.957
Pca77-46	95.1108	34.9	96.6507	48.9	96.3196	45.5	96.3196	45.5	95.188	35.5	95.5918	38.8	95.188	35.5	95.188	35.5	95.188	35.5	95.188	35.5	95.188	35.5	96.7899	50.4	96.7899	50.4	93.6473	25.2	94.7747	32.4	94.6477	31.5	94.6477	31.5	94.7046	31.9	94.6477	31.5	94.6477	31.5	94.6477	31.5	94.6477	31.5	98.5573	73.7	98.5573	73.7	98.5573
PCA84-1-1_1	95.1752	35.4	95.3881	37.1	94.9792	33.9	94.9792	33.9	93.7696	25.9	93.9885	27.2	93.7696	25.9	93.7696	25.9	93.7696	25.9	93.7696	25.9	93.7696	25.9	94.8439	32.9	94.8439	32.9	93.6826	25.4	94.6762	31.7	93.9222	26.8	93.9222	26.8	94.2134	28.6	93.9222	26.8	93.9222	26.8	93.9222	26.8	93.9222	26.8	99.957	99.1	99.957	99.1	99.957
PCA84-1-1	95.0586	34.5	95.4125	37.3	95.0191	34.2	95.0191	34.2	93.6826	25.4	93.8719	26.5	93.6826	25.4	93.6826	25.4	93.6826	25.4	93.6826	25.4	93.6826	25.4	94.7468	32.2	94.7468	32.2	93.5939	24.9	94.6046	31.2	93.9555	27	93.9555	27	94.2291	28.7	93.9555	27	93.9555	27	93.9555	27	93.9555	27	99.957	99.1	99.957	99.1	99.957
Pca85-1	95.0848	34.7	95.3881	37.1	94.9659	33.8	94.9659	33.8	93.7176	25.6	93.9055	26.7	93.7176	25.6	93.7176	25.6	93.7176	25.6	93.7176	25.6	93.7176	25.6	94.8025	32.6	94.8025	32.6	93.576	24.8	94.5756	31	93.9389	26.9	93.9389	26.9	94.2291	28.7	93.9389	26.9	93.9389	26.9	93.9389	26.9	93.9389	26.9	99.957	99.1	99.957	99.1	99.957
Pca85-26	95.0455	34.4	95.3758	37	94.9659	33.8	94.9659	33.8	93.665	25.3	93.855	26.4	93.665	25.3	93.665	25.3	93.665	25.3	93.665	25.3	93.665	25.3	94.7328	32.1	94.7328	32.1	93.665	25.3	94.6334	31.4	93.8039	26.1	93.8039	26.1	94.0862	27.8	93.8039	26.1	93.8039	26.1	93.8039	26.1	93.8039	26.1	99.957	99.1	99.957	99.1	99.957
TW-19061	92.9419	21.5	95.9749	42.2	95.7077	39.8	95.7077	39.8	95.1367	35.1	95.6385	39.2	95.1367	35.1	95.1367	35.1	95.1367	35.1	95.1367	35.1	95.1367	35.1	96.2485	44.8	96.2485	44.8	92.2791	18.5	93.5035	24.4	93.8719	26.5	93.8719	26.5	94.1502	28.2	93.8719	26.5	93.8719	26.5	93.8719	26.5	93.8719	26.5	93.1037	22.3	93.1037	22.3	93.1037
TW-NTU01	92.9419	21.5	95.9641	42.1	95.6962	39.7	95.6962	39.7	95.1752	35.4	95.6268	39.1	95.1752	35.4	95.1752	35.4	95.1752	35.4	95.1752	35.4	95.1752	35.4	96.2791	45.1	96.2791	45.1	92.1588	18	93.4114	23.9	93.9222	26.8	93.9222	26.8	94.2134	28.6	93.9222	26.8	93.9222	26.8	93.9222	26.8	93.9222	26.8	93.1037	22.3	93.1037	22.3	93.1037
TW-NTU03	92.9828	21.7	96.0288	42.7	95.7533	40.2	95.7533	40.2	95.1624	35.3	95.6617	39.4	95.1624	35.3	95.1624	35.3	95.1624	35.3	95.1624	35.3	95.1624	35.3	96.2893	45.2	96.2893	45.2	92.1831	18.1	93.4114	23.9	93.9222	26.8	93.9222	26.8	94.1977	28.5	93.9222	26.8	93.9222	26.8	93.9222	26.8	93.9222	26.8	93.1433	22.5	93.1433	22.5	93.1433
TW-NTU04	92.9828	21.7	95.9423	41.9	95.6732	39.5	95.6732	39.5	95.1367	35.1	95.6385	39.2	95.1367	35.1	95.1367	35.1	95.1367	35.1	95.1367	35.1	95.1367	35.1	96.2485	44.8	96.2485	44.8	92.2553	18.4	93.4669	24.2	93.8719	26.5	93.8719	26.5	94.1502	28.2	93.8719	26.5	93.8719	26.5	93.8719	26.5	93.8719	26.5	93.1235	22.4	93.1235	22.4	93.1235
TW-SW01	92.9624	21.6	95.9749	42.2	95.7077	39.8	95.7077	39.8	95.1237	35	95.6268	39.1	95.1237	35	95.1237	35	95.1237	35	95.1237	35	95.1237	35	96.2893	45.2	96.2893	45.2	92.3964	19	93.558	24.7	93.855	26.4	93.855	26.4	94.1343	28.1	93.855	26.4	93.855	26.4	93.855	26.4	93.855	26.4	93.1235	22.4	93.1235	22.4	93.1235
UVPca10-98	95.0717	34.6	95.3758	37	94.9525	33.7	94.9525	33.7	93.7176	25.6	93.8887	26.6	93.7176	25.6	93.7176	25.6	93.7176	25.6	93.7176	25.6	93.7176	25.6	94.7328	32.1	94.7328	32.1	93.6118	25	94.6334	31.4	93.821	26.2	93.821	26.2	94.1183	28	93.821	26.2	93.821	26.2	93.821	26.2	93.821	26.2	99.957	99.1	99.957	99.1	99.957
UVPca14-98	95.0586	34.5	95.3758	37	94.9525	33.7	94.9525	33.7	93.6826	25.4	93.8887	26.6	93.6826	25.4	93.6826	25.4	93.6826	25.4	93.6826	25.4	93.6826	25.4	94.7468	32.2	94.7468	32.2	93.558	24.7	94.5611	30.9	93.7001	25.5	93.7001	25.5	94.0213	27.4	93.7001	25.5	93.7001	25.5	93.7001	25.5	93.7001	25.5	99.957	99.1	99.957	99.1	99.957
UVPca1-98	95.0717	34.6	95.3758	37	94.9525	33.7	94.9525	33.7	93.7176	25.6	93.9055	26.7	93.7176	25.6	93.7176	25.6	93.7176	25.6	93.7176	25.6	93.7176	25.6	94.7328	32.1	94.7328	32.1	93.5218	24.5	94.5465	30.8	93.7001	25.5	93.7001	25.5	94.0213	27.4	93.7001	25.5	93.7001	25.5	93.7001	25.5	93.7001	25.5	99.957	99.1	99.957	99.1	99.957
UVPca8-98	95.1496	35.2	95.3881	37.1	94.9659	33.8	94.9659	33.8	93.7523	25.8	93.9222	26.8	93.7523	25.8	93.7523	25.8	93.7523	25.8	93.7523	25.8	93.7523	25.8	94.7328	32.1	94.7328	32.1	93.5218	24.5	94.5465	30.8	93.8039	26.1	93.8039	26.1	94.1023	27.9	93.8039	26.1	93.8039	26.1	93.8039	26.1	93.8039	26.1	99.957	99.1	99.957	99.1	99.957
22SA12	94.8576	33	95.314	36.5	94.7468	32.2	94.7468	32.2	93.665	25.3	94.0049	27.3	93.665	25.3	93.665	25.3	93.665	25.3	93.665	25.3	93.665	25.3	94.6762	31.7	94.6762	31.7	93.43	24	94.443	30.1	100	100	100	100	99.6448	92.8	100	100	100	100	100	100	100	100	100	100	100	100	100
22NSW08	93.4485	24.1	95.9205	41.7	95.58	38.7	95.58	38.7	100	100	99.771	95.3	100	100	100	100	100	100	100	100	100	100	95.7305	40	95.7305	40	91.8825	16.9	93.374	23.7	93.8039	26.1	93.8039	26.1	94.0213	27.4	93.8039	26.1	93.8039	26.1	93.8039	26.1	93.8039	26.1	95.497	38	95.497	38	95.497
22WA31	93.6826	25.4	95.8985	41.5	95.3758	37	95.3758	37	100	100	99.8697	97.3	100	100	100	100	100	100	100	100	100	100	95.58	38.7	95.58	38.7	92.8167	20.9	94.0701	27.7	100	100	100	100	99.7209	94.3	100	100	100	100	100	100	100	100	96.987	52.6	96.987	52.6	96.987
22WA15	93.6473	25.2	95.832	40.9	95.4368	37.5	95.4368	37.5	100	100	99.776	95.4	100	100	100	100	100	100	100	100	100	100	95.5209	38.2	95.5209	38.2	92.1098	17.8	93.5939	24.9	94.1183	28	94.1183	28	94.2291	28.7	94.1183	28	94.1183	28	94.1183	28	94.1183	28	94.5611	30.9	94.5611	30.9	94.5611
22WA30	92.9828	21.7	95.6732	39.5	95.0455	34.4	95.0455	34.4	100	100	99.8008	95.9	100	100	100	100	100	100	100	100	100	100	95.4003	37.2	95.4003	37.2	92.4195	19.1	93.838	26.3	100	100	100	100	99.6957	93.8	100	100	100	100	100	100	100	100	93.3928	23.8	93.3928	23.8	93.3928
22NSW79	93.2021	22.8	95.7305	40	95.314	36.5	95.314	36.5	100	100	99.786	95.6	100	100	100	100	100	100	100	100	100	100	95.6035	38.9	95.6035	38.9	92.2791	18.5	93.5035	24.4	93.7001	25.5	93.7001	25.5	94.0213	27.4	93.7001	25.5	93.7001	25.5	93.7001	25.5	93.7001	25.5	94.1183	28	94.1183	28	94.1183
22WA53	94.1343	28.1	95.4125	37.3	94.8163	32.7	94.8163	32.7	94.2291	28.7	94.1977	28.5	94.2291	28.7	94.2291	28.7	94.2291	28.7	94.2291	28.7	94.2291	28.7	94.8301	32.8	94.8301	32.8	93.0638	22.1	94.2757	29	100	100	100	100	99.6652	93.2	100	100	100	100	100	100	100	100	95.7759	40.4	95.7759	40.4	95.7759
22WA27	94.8025	32.6	95.314	36.5	94.7468	32.2	94.7468	32.2	93.821	26.2	94.2134	28.6	93.821	26.2	93.821	26.2	93.821	26.2	93.821	26.2	93.821	26.2	94.662	31.6	94.662	31.6	93.4853	24.3	94.4728	30.3	100	100	100	100	99.6397	92.7	100	100	100	100	100	100	100	100	100	100	100	100	100
22WA09	93.5939	24.9	95.9532	42	95.473	37.8	95.473	37.8	100	100	99.8354	96.6	100	100	100	100	100	100	100	100	100	100	95.6962	39.7	95.6962	39.7	92.7313	20.5	94.1819	28.4	100	100	100	100	99.751	94.9	100	100	100	100	100	100	100	100	96.3996	46.3	96.3996	46.3	96.3996
22WA22	94.7468	32.2	95.5209	38.2	94.9925	34	94.9925	34	96.1031	43.4	96.1451	43.8	96.1031	43.4	96.1031	43.4	96.1031	43.4	96.1031	43.4	96.1031	43.4	94.9659	33.8	94.9659	33.8	93.4669	24.2	94.5171	30.6	100	100	100	100	99.6957	93.8	100	100	100	100	100	100	100	100	100	100	100	100	100
22WA25	95.0717	34.6	95.4489	37.6	94.8985	33.3	94.8985	33.3	96.2485	44.8	96.3598	45.9	96.2485	44.8	96.2485	44.8	96.2485	44.8	96.2485	44.8	96.2485	44.8	94.9255	33.5	94.9255	33.5	93.5399	24.6	94.6334	31.4	100	100	100	100	99.6957	93.8	100	100	100	100	100	100	100	100	100	100	100	100	100
22WA54	93.9222	26.8	95.461	37.7	94.8849	33.2	94.8849	33.2	94.2757	29	94.2602	28.9	94.2757	29	94.2757	29	94.2757	29	94.2757	29	94.2757	29	94.8576	33	94.8576	33	92.8588	21.1	94.1502	28.2	100	100	100	100	99.6805	93.5	100	100	100	100	100	100	100	100	93.9389	26.9	93.9389	26.9	93.9389
22WA29	93.9885	27.2	95.4246	37.4	94.8576	33	94.8576	33	94.3372	29.4	94.3066	29.2	94.3372	29.4	94.3372	29.4	94.3372	29.4	94.3372	29.4	94.3372	29.4	94.8985	33.3	94.8985	33.3	92.9212	21.4	94.1502	28.2	100	100	100	100	99.6805	93.5	100	100	100	100	100	100	100	100	93.9885	27.2	93.9885	27.2	93.9885
22SA11	94.8439	32.9	95.7077	39.8	95.188	35.5	95.188	35.5	94.5465	30.8	94.912	33.4	94.5465	30.8	94.5465	30.8	94.5465	30.8	94.5465	30.8	94.5465	30.8	95.3635	36.9	95.3635	36.9	93.7696	25.9	94.8301	32.8	100	100	100	100	99.6855	93.6	100	100	100	100	100	100	100	100	100	100	100	100	100
22QLD110	92.6002	19.9	95.7077	39.8	95.2891	36.3	95.2891	36.3	100	100	99.771	95.3	100	100	100	100	100	100	100	100	100	100	95.6268	39.1	95.6268	39.1	91.9083	17	93.2408	23	93.6118	25	93.6118	25	93.8719	26.5	93.6118	25	93.6118	25	93.6118	25	93.6118	25	92.9624	21.6	92.9624	21.6	92.9624
22SA10	94.8576	33	95.3635	36.9	94.8025	32.6	94.8025	32.6	95.7646	40.3	95.832	40.9	95.7646	40.3	95.7646	40.3	95.7646	40.3	95.7646	40.3	95.7646	40.3	94.6046	31.2	94.6046	31.2	93.6826	25.4	94.7187	32	100	100	100	100	99.741	94.7	100	100	100	100	100	100	100	100	100	100	100	100	100
22QLD118	92.8378	21	95.8432	41	95.4489	37.6	95.4489	37.6	100	100	99.8008	95.9	100	100	100	100	100	100	100	100	100	100	95.7872	40.5	95.7872	40.5	91.9595	17.2	93.2601	23.1	95.2008	35.6	95.2008	35.6	95.188	35.5	95.2008	35.6	95.2008	35.6	95.2008	35.6	95.2008	35.6	93.163	22.6	93.163	22.6	93.163
22WA43	94.9255	33.5	95.497	38	94.8849	33.2	94.8849	33.2	95.7646	40.3	96.018	42.6	95.7646	40.3	95.7646	40.3	95.7646	40.3	95.7646	40.3	95.7646	40.3	94.8163	32.7	94.8163	32.7	93.576	24.8	94.6046	31.2	100	100	100	100	99.6499	92.9	100	100	100	100	100	100	100	100	100	100	100	100	100
22VIC01	94.8576	33	95.3758	37	94.8301	32.8	94.8301	32.8	94.7747	32.4	95.0848	34.7	94.7747	32.4	94.7747	32.4	94.7747	32.4	94.7747	32.4	94.7747	32.4	94.7747	32.4	94.7747	32.4	93.374	23.7	94.5171	30.6	100	100	100	100	99.6448	92.8	100	100	100	100	100	100	100	100	100	100	100	100	100
22NSW103	92.9624	21.6	95.7872	40.5	95.3881	37.1	95.3881	37.1	100	100	99.8305	96.5	100	100	100	100	100	100	100	100	100	100	95.6847	39.6	95.6847	39.6	91.934	17.1	93.2793	23.2	94.0539	27.6	94.0539	27.6	94.3066	29.2	94.0539	27.6	94.0539	27.6	94.0539	27.6	94.0539	27.6	93.0235	21.9	93.0235	21.9	93.0235
22NSW107	92.9212	21.4	95.7419	40.1	95.3635	36.9	95.3635	36.9	100	100	99.8157	96.2	100	100	100	100	100	100	100	100	100	100	95.7305	40	95.7305	40	91.8825	16.9	93.2408	23	93.7868	26	93.7868	26	93.972	27.1	93.7868	26	93.7868	26	93.7868	26	93.7868	26	93.0032	21.8	93.0032	21.8	93.0032
22NSW121	94.7468	32.2	95.3388	36.7	94.7046	31.9	94.7046	31.9	93.6826	25.4	94.0376	27.5	93.6826	25.4	93.6826	25.4	93.6826	25.4	93.6826	25.4	93.6826	25.4	94.5611	30.9	94.5611	30.9	93.5399	24.6	94.5756	31	100	100	100	100	99.6448	92.8	100	100	100	100	100	100	100	100	100	100	100	100	100
22NSW123	93.43	24	95.9423	41.9	95.5089	38.1	95.5089	38.1	100	100	99.7909	95.7	100	100	100	100	100	100	100	100	100	100	95.8208	40.8	95.8208	40.8	92.3498	18.8	93.6296	25.1	94.9792	33.9	94.9792	33.9	94.9525	33.7	94.9792	33.9	94.9792	33.9	94.9792	33.9	94.9792	33.9	95.7305	40	95.7305	40	95.7305
22NSW75	94.7046	31.9	95.3388	36.7	94.7608	32.3	94.7608	32.3	93.6296	25.1	93.9885	27.2	93.6296	25.1	93.6296	25.1	93.6296	25.1	93.6296	25.1	93.6296	25.1	94.5611	30.9	94.5611	30.9	93.3552	23.6	94.428	30	100	100	100	100	99.6601	93.1	100	100	100	100	100	100	100	100	100	100	100	100	100
22NSW76	94.8576	33	96.1971	44.3	95.832	40.9	95.832	40.9	98.2282	68.7	98.2756	69.4	98.2282	68.7	98.2282	68.7	98.2282	68.7	98.2282	68.7	98.2282	68.7	95.9205	41.7	95.9205	41.7	93.7001	25.5	94.7328	32.1	100	100	100	100	99.7007	93.9	100	100	100	100	100	100	100	100	100	100	100	100	100
22NSW84	94.8163	32.7	95.314	36.5	94.7468	32.2	94.7468	32.2	93.665	25.3	93.972	27.1	93.665	25.3	93.665	25.3	93.665	25.3	93.665	25.3	93.665	25.3	94.5901	31.1	94.5901	31.1	93.4114	23.9	94.4579	30.2	100	100	100	100	99.6294	92.5	100	100	100	100	100	100	100	100	100	100	100	100	100
22NSW97	92.6662	20.2	95.6385	39.2	95.2388	35.9	95.2388	35.9	100	100	99.756	95	100	100	100	100	100	100	100	100	100	100	95.5328	38.3	95.5328	38.3	91.7777	16.5	93.1433	22.5	93.4853	24.3	93.4853	24.3	93.7001	25.5	93.4853	24.3	93.4853	24.3	93.4853	24.3	93.4853	24.3	92.8588	21.1	92.8588	21.1	92.8588
22QLD114	92.7742	20.7	95.7419	40.1	95.2766	36.2	95.2766	36.2	100	100	99.771	95.3	100	100	100	100	100	100	100	100	100	100	95.58	38.7	95.58	38.7	91.7245	16.3	93.2215	22.9	93.6118	25	93.6118	25	93.821	26.2	93.6118	25	93.6118	25	93.6118	25	93.6118	25	92.9419	21.5	92.9419	21.5	92.9419
22QLD116	94.2134	28.6	96.1031	43.4	95.7077	39.8	95.7077	39.8	100	100	99.8697	97.3	100	100	100	100	100	100	100	100	100	100	95.8432	41	95.8432	41	93.0437	22	94.2447	28.8	97.7192	61.6	97.7192	61.6	97.6508	60.7	97.7192	61.6	97.7192	61.6	97.7192	61.6	97.7192	61.6	97.503	58.8	97.503	58.8	97.503
22VIC117	94.398	29.8	96.269	45	95.9095	41.6	95.9095	41.6	100	100	99.86	97.1	100	100	100	100	100	100	100	100	100	100	96.082	43.2	96.082	43.2	93.1037	22.3	94.3525	29.5	98.4868	72.6	98.4868	72.6	98.3292	70.2	98.4868	72.6	98.4868	72.6	98.4868	72.6	98.4868	72.6	96.0926	43.3	96.0926	43.3	96.0926
22SA132	92.9624	21.6	95.7759	40.4	95.4003	37.2	95.4003	37.2	100	100	99.781	95.5	100	100	100	100	100	100	100	100	100	100	95.7305	40	95.7305	40	91.7245	16.3	93.1235	22.4	94.2134	28.6	94.2134	28.6	94.1819	28.4	94.2134	28.6	94.2134	28.6	94.2134	28.6	94.2134	28.6	93.2984	23.3	93.2984	23.3	93.2984
22VIC126	94.0539	27.6	96.3196	45.5	96.0073	42.5	96.0073	42.5	100	100	99.8058	96	100	100	100	100	100	100	100	100	100	100	96.0501	42.9	96.0501	42.9	93.1825	22.7	94.3677	29.6	98.757	76.9	98.757	76.9	98.5764	74	98.757	76.9	98.757	76.9	98.757	76.9	98.757	76.9	95.2135	35.7	95.2135	35.7	95.2135
22VIC128	92.8378	21	95.7872	40.5	95.4003	37.2	95.4003	37.2	100	100	99.8157	96.2	100	100	100	100	100	100	100	100	100	100	95.6732	39.5	95.6732	39.5	91.6976	16.2	93.1235	22.4	94.0213	27.4	94.0213	27.4	94.0862	27.8	94.0213	27.4	94.0213	27.4	94.0213	27.4	94.0213	27.4	92.9828	21.7	92.9828	21.7	92.9828
22VIC49	95.6962	39.7	96.4095	46.4	96.1347	43.7	96.1347	43.7	99.4626	89.3	99.4306	88.7	99.4626	89.3	99.4626	89.3	99.4626	89.3	99.4626	89.3	99.4626	89.3	95.8875	41.4	95.8875	41.4	94.0862	27.8	95.0323	34.3	100	100	100	100	99.766	95.2	100	100	100	100	100	100	100	100	100	100	100	100	100
22VIC67	95.3635	36.9	95.5328	38.3	95.0848	34.7	95.0848	34.7	93.7696	25.9	94.0049	27.3	93.7696	25.9	93.7696	25.9	93.7696	25.9	93.7696	25.9	93.7696	25.9	94.7187	32	94.7187	32	93.5939	24.9	94.5756	31	100	100	100	100	99.6652	93.2	100	100	100	100	100	100	100	100	100	100	100	100	100
22VIC71	94.8985	33.3	95.6035	38.9	95.0586	34.5	95.0586	34.5	93.9885	27.2	94.3677	29.6	93.9885	27.2	93.9885	27.2	93.9885	27.2	93.9885	27.2	93.9885	27.2	94.9925	34	94.9925	34	93.5035	24.4	94.5756	31	100	100	100	100	99.6294	92.5	100	100	100	100	100	100	100	100	100	100	100	100	100
22VIC74	95.0191	34.2	95.9749	42.2	95.5209	38.2	95.5209	38.2	97.0481	53.3	97.0481	53.3	97.0481	53.3	97.0481	53.3	97.0481	53.3	97.0481	53.3	97.0481	53.3	95.3016	36.4	95.3016	36.4	93.9389	26.9	94.8985	33.3	100	100	100	100	99.736	94.6	100	100	100	100	100	100	100	100	100	100	100	100	100
22WA45	95.1752	35.4	95.7191	39.9	95.4003	37.2	95.4003	37.2	95.4125	37.3	95.6152	39	95.4125	37.3	95.4125	37.3	95.4125	37.3	95.4125	37.3	95.4125	37.3	95.2262	35.8	95.2262	35.8	93.855	26.4	94.7046	31.9	95.7077	39.8	95.7077	39.8	95.8543	41.1	95.7077	39.8	95.7077	39.8	95.7077	39.8	95.7077	39.8	100	100	100	100	100
22WA46	95.1367	35.1	95.4003	37.2	95.1108	34.9	95.1108	34.9	93.7001	25.5	93.9222	26.8	93.7001	25.5	93.7001	25.5	93.7001	25.5	93.7001	25.5	93.7001	25.5	94.9659	33.8	94.9659	33.8	93.665	25.3	94.5611	30.9	93.9555	27	93.9555	27	94.1502	28.2	93.9555	27	93.9555	27	93.9555	27	93.9555	27	100	100	100	100	100
22WA47	94.8025	32.6	95.3635	36.9	94.8025	32.6	94.8025	32.6	93.6296	25.1	94.0376	27.5	93.6296	25.1	93.6296	25.1	93.6296	25.1	93.6296	25.1	93.6296	25.1	94.5901	31.1	94.5901	31.1	93.4669	24.2	94.5465	30.8	100	100	100	100	99.6703	93.3	100	100	100	100	100	100	100	100	100	100	100	100	100
22WA50	94.1183	28	95.8875	41.4	95.5089	38.1	95.5089	38.1	100	100	99.8008	95.9	100	100	100	100	100	100	100	100	100	100	95.5089	38.1	95.5089	38.1	92.5557	19.7	93.8719	26.5	96.8895	51.5	96.8895	51.5	96.8535	51.1	96.8895	51.5	96.8895	51.5	96.8895	51.5	96.8895	51.5	94.912	33.4	94.912	33.4	94.912
22WA55	95.1624	35.3	95.3881	37.1	95.0586	34.5	95.0586	34.5	93.6826	25.4	93.9222	26.8	93.6826	25.4	93.6826	25.4	93.6826	25.4	93.6826	25.4	93.6826	25.4	94.8576	33	94.8576	33	93.665	25.3	94.5901	31.1	93.8039	26.1	93.8039	26.1	94.1023	27.9	93.8039	26.1	93.8039	26.1	93.8039	26.1	93.8039	26.1	100	100	100	100	100
22WA86	93.2408	23	95.7077	39.8	95.1624	35.3	95.1624	35.3	100	100	99.8058	96	100	100	100	100	100	100	100	100	100	100	95.4489	37.6	95.4489	37.6	92.4653	19.3	93.8039	26.1	100	100	100	100	99.7007	93.9	100	100	100	100	100	100	100	100	93.558	24.7	93.558	24.7	93.558
22WA88	94.3219	29.3	95.9423	41.9	95.461	37.7	95.461	37.7	100	100	99.86	97.1	100	100	100	100	100	100	100	100	100	100	95.5683	38.6	95.5683	38.6	93.2215	22.9	94.3066	29.2	100	100	100	100	99.726	94.4	100	100	100	100	100	100	100	100	98.235	68.8	98.235	68.8	98.235
22WA89	93.0838	22.2	95.6617	39.4	95.0586	34.5	95.0586	34.5	100	100	99.8305	96.5	100	100	100	100	100	100	100	100	100	100	95.4246	37.4	95.4246	37.4	92.3732	18.9	93.9555	27	100	100	100	100	99.7007	93.9	100	100	100	100	100	100	100	100	93.4669	24.2	93.4669	24.2	93.4669
22WA18	94.7608	32.3	95.3016	36.4	94.7328	32.1	94.7328	32.1	93.558	24.7	93.972	27.1	93.558	24.7	93.558	24.7	93.558	24.7	93.558	24.7	93.558	24.7	94.5901	31.1	94.5901	31.1	93.374	23.7	94.428	30	100	100	100	100	99.6294	92.5	100	100	100	100	100	100	100	100	100	100	100	100	100
22WA19	94.7187	32	95.264	36.1	94.7046	31.9	94.7046	31.9	93.6296	25.1	94.0213	27.4	93.6296	25.1	93.6296	25.1	93.6296	25.1	93.6296	25.1	93.6296	25.1	94.5901	31.1	94.5901	31.1	93.4853	24.3	94.5171	30.6	100	100	100	100	99.6346	92.6	100	100	100	100	100	100	100	100	100	100	100	100	100
22WA23	93.9389	26.9	95.5565	38.5	95.0191	34.2	95.0191	34.2	94.3525	29.5	94.2602	28.9	94.3525	29.5	94.3525	29.5	94.3525	29.5	94.3525	29.5	94.3525	29.5	94.8576	33	94.8576	33	92.8588	21.1	94.1183	28	100	100	100	100	99.7007	93.9	100	100	100	100	100	100	100	100	95.7191	39.9	95.7191	39.9	95.7191
22WA26	95.0586	34.5	95.5328	38.3	94.9925	34	94.9925	34	93.576	24.8	93.972	27.1	93.576	24.8	93.576	24.8	93.576	24.8	93.576	24.8	93.576	24.8	94.5756	31	94.5756	31	93.665	25.3	94.7328	32.1	100	100	100	100	99.6703	93.3	100	100	100	100	100	100	100	100	100	100	100	100	100
22WA28	94.1502	28.2	95.6501	39.3	95.2008	35.6	95.2008	35.6	100	100	99.741	94.7	100	100	100	100	100	100	100	100	100	100	95.3512	36.8	95.3512	36.8	92.2073	18.2	93.6296	25.1	94.8025	32.6	94.8025	32.6	94.8849	33.2	94.8025	32.6	94.8025	32.6	94.8025	32.6	94.8025	32.6	94.398	29.8	94.398	29.8	94.398
22WA32	94.3372	29.4	95.8543	41.1	95.4125	37.3	95.4125	37.3	96.8805	51.4	96.7069	49.5	96.8805	51.4	96.8805	51.4	96.8805	51.4	96.8805	51.4	96.8805	51.4	95.4246	37.4	95.4246	37.4	92.9419	21.5	94.2602	28.9	100	100	100	100	99.7959	95.8	100	100	100	100	100	100	100	100	94.662	31.6	94.662	31.6	94.662
22WA33	94.1977	28.5	96.082	43.2	95.7305	40	95.7305	40	100	100	99.8697	97.3	100	100	100	100	100	100	100	100	100	100	95.8985	41.5	95.8985	41.5	92.6662	20.2	93.9389	26.9	96.744	49.9	96.744	49.9	96.7899	50.4	96.744	49.9	96.744	49.9	96.744	49.9	96.744	49.9	95.6152	39	95.6152	39	95.6152
22WA34	95.1367	35.1	95.8097	40.7	95.4003	37.2	95.4003	37.2	97.846	63.3	98.0124	65.6	97.846	63.3	97.846	63.3	97.846	63.3	97.846	63.3	97.846	63.3	95.6152	39	95.6152	39	93.6296	25.1	94.5901	31.1	100	100	100	100	99.6294	92.5	100	100	100	100	100	100	100	100	100	100	100	100	100
22WA51	93.5035	24.4	95.58	38.7	95.1237	35	95.1237	35	100	100	99.736	94.6	100	100	100	100	100	100	100	100	100	100	95.3512	36.8	95.3512	36.8	91.8304	16.7	93.3552	23.6	94.1661	28.3	94.1661	28.3	94.1819	28.4	94.1661	28.3	94.1661	28.3	94.1661	28.3	94.1661	28.3	93.3364	23.5	93.3364	23.5	93.3364
22WA56	93.5035	24.4	95.6617	39.4	95.2135	35.7	95.2135	35.7	100	100	99.746	94.8	100	100	100	100	100	100	100	100	100	100	95.3388	36.7	95.3388	36.7	91.7777	16.5	93.3364	23.5	94.0539	27.6	94.0539	27.6	94.0701	27.7	94.0539	27.6	94.0539	27.6	94.0539	27.6	94.0539	27.6	93.374	23.7	93.374	23.7	93.374
22WA57	93.576	24.8	95.6501	39.3	95.2135	35.7	95.2135	35.7	100	100	99.771	95.3	100	100	100	100	100	100	100	100	100	100	95.4489	37.6	95.4489	37.6	91.7512	16.4	93.3174	23.4	94.1661	28.3	94.1661	28.3	94.1661	28.3	94.1661	28.3	94.1661	28.3	94.1661	28.3	94.1661	28.3	93.3552	23.6	93.3552	23.6	93.3552
22WA58	93.6826	25.4	95.6268	39.1	95.1624	35.3	95.1624	35.3	100	100	99.746	94.8	100	100	100	100	100	100	100	100	100	100	95.3635	36.9	95.3635	36.9	91.7777	16.5	93.3552	23.6	94.9659	33.8	94.9659	33.8	95.0058	34.1	94.9659	33.8	94.9659	33.8	94.9659	33.8	94.9659	33.8	93.3552	23.6	93.3552	23.6	93.3552
22WA62	95.3512	36.8	96.2485	44.8	95.8543	41.1	95.8543	41.1	96.8895	51.5	97.0568	53.4	96.8895	51.5	96.8895	51.5	96.8895	51.5	96.8895	51.5	96.8895	51.5	95.8208	40.8	95.8208	40.8	93.972	27.1	94.9255	33.5	100	100	100	100	99.7007	93.9	100	100	100	100	100	100	100	100	100	100	100	100	100
22WA63	94.8301	32.8	95.3388	36.7	94.7328	32.1	94.7328	32.1	95.2514	36	95.3388	36.7	95.2514	36	95.2514	36	95.2514	36	95.2514	36	95.2514	36	94.7046	31.9	94.7046	31.9	93.4114	23.9	94.5318	30.7	100	100	100	100	99.6294	92.5	100	100	100	100	100	100	100	100	100	100	100	100	100
22WA64	93.5035	24.4	95.6152	39	95.0058	34.1	95.0058	34.1	100	100	99.7959	95.8	100	100	100	100	100	100	100	100	100	100	95.3635	36.9	95.3635	36.9	92.6443	20.1	93.9389	26.9	100	100	100	100	99.6957	93.8	100	100	100	100	100	100	100	100	95.2514	36	95.2514	36	95.2514
22WA65	94.8163	32.7	95.497	38	95.0058	34.1	95.0058	34.1	93.8719	26.5	94.2447	28.8	93.8719	26.5	93.8719	26.5	93.8719	26.5	93.8719	26.5	93.8719	26.5	94.8439	32.9	94.8439	32.9	93.43	24	94.4876	30.4	100	100	100	100	99.6601	93.1	100	100	100	100	100	100	100	100	100	100	100	100	100
22VIC68	94.8576	33	95.5089	38.1	94.9792	33.9	94.9792	33.9	94.8439	32.9	95.188	35.5	94.8439	32.9	94.8439	32.9	94.8439	32.9	94.8439	32.9	94.8439	32.9	94.8849	33.2	94.8849	33.2	93.3552	23.6	94.413	29.9	100	100	100	100	99.6294	92.5	100	100	100	100	100	100	100	100	100	100	100	100	100
22VIC69	94.7187	32	95.3512	36.8	94.7747	32.4	94.7747	32.4	93.735	25.7	94.2134	28.6	93.735	25.7	93.735	25.7	93.735	25.7	93.735	25.7	93.735	25.7	94.6046	31.2	94.6046	31.2	93.3364	23.5	94.413	29.9	100	100	100	100	99.6294	92.5	100	100	100	100	100	100	100	100	100	100	100	100	100
22VIC70	94.7046	31.9	95.3016	36.4	94.7328	32.1	94.7328	32.1	93.558	24.7	93.972	27.1	93.558	24.7	93.558	24.7	93.558	24.7	93.558	24.7	93.558	24.7	94.6046	31.2	94.6046	31.2	93.2984	23.3	94.398	29.8	100	100	100	100	99.6294	92.5	100	100	100	100	100	100	100	100	100	100	100	100	100
22VIC72	94.8713	33.1	95.264	36.1	94.6762	31.7	94.6762	31.7	93.576	24.8	93.972	27.1	93.576	24.8	93.576	24.8	93.576	24.8	93.576	24.8	93.576	24.8	94.5611	30.9	94.5611	30.9	93.2984	23.3	94.3829	29.7	100	100	100	100	99.6346	92.6	100	100	100	100	100	100	100	100	100	100	100	100	100
22NSW77	94.8849	33.2	95.314	36.5	94.7608	32.3	94.7608	32.3	94.4876	30.4	94.7608	32.3	94.4876	30.4	94.4876	30.4	94.4876	30.4	94.4876	30.4	94.4876	30.4	94.662	31.6	94.662	31.6	93.374	23.7	94.443	30.1	100	100	100	100	99.6294	92.5	100	100	100	100	100	100	100	100	100	100	100	100	100
22NSW78	94.8439	32.9	95.3388	36.7	94.7747	32.4	94.7747	32.4	93.855	26.4	94.2447	28.8	93.855	26.4	93.855	26.4	93.855	26.4	93.855	26.4	93.855	26.4	94.7468	32.2	94.7468	32.2	93.558	24.7	94.5171	30.6	100	100	100	100	99.6294	92.5	100	100	100	100	100	100	100	100	100	100	100	100	100
22NSW80	92.7097	20.4	95.6501	39.3	95.2262	35.8	95.2262	35.8	100	100	99.756	95	100	100	100	100	100	100	100	100	100	100	95.58	38.7	95.58	38.7	91.7245	16.3	93.1235	22.4	93.4853	24.3	93.4853	24.3	93.7001	25.5	93.4853	24.3	93.4853	24.3	93.4853	24.3	93.4853	24.3	94.8985	33.3	94.8985	33.3	94.8985
22NSW81	93.43	24	95.6501	39.3	95.2262	35.8	95.2262	35.8	100	100	99.756	95	100	100	100	100	100	100	100	100	100	100	95.5683	38.6	95.5683	38.6	92.3028	18.6	93.5399	24.6	93.855	26.4	93.855	26.4	94.0376	27.5	93.855	26.4	93.855	26.4	93.855	26.4	93.855	26.4	95.2891	36.3	95.2891	36.3	95.2891
22NSW82	95.1367	35.1	95.9749	42.2	95.6152	39	95.6152	39	97.6661	60.9	97.5813	59.8	97.6661	60.9	97.6661	60.9	97.6661	60.9	97.6661	60.9	97.6661	60.9	95.5209	38.2	95.5209	38.2	93.821	26.2	94.7608	32.3	100	100	100	100	99.8058	96	100	100	100	100	100	100	100	100	100	100	100	100	100
22NSW95	94.8163	32.7	95.2766	36.2	94.7046	31.9	94.7046	31.9	93.665	25.3	94.0701	27.7	93.665	25.3	93.665	25.3	93.665	25.3	93.665	25.3	93.665	25.3	94.6762	31.7	94.6762	31.7	93.374	23.7	94.443	30.1	100	100	100	100	99.655	93	100	100	100	100	100	100	100	100	100	100	100	100	100
22NSW96	94.7328	32.1	95.2766	36.2	94.7046	31.9	94.7046	31.9	93.576	24.8	93.972	27.1	93.576	24.8	93.576	24.8	93.576	24.8	93.576	24.8	93.576	24.8	94.5611	30.9	94.5611	30.9	93.3364	23.5	94.413	29.9	100	100	100	100	99.6294	92.5	100	100	100	100	100	100	100	100	100	100	100	100	100
22NSW98	94.7046	31.9	95.2766	36.2	94.7187	32	94.7187	32	93.576	24.8	93.9885	27.2	93.576	24.8	93.576	24.8	93.576	24.8	93.576	24.8	93.576	24.8	94.619	31.3	94.619	31.3	93.3552	23.6	94.428	30	100	100	100	100	99.6294	92.5	100	100	100	100	100	100	100	100	100	100	100	100	100
22NSW99	94.6904	31.8	95.2891	36.3	94.7328	32.1	94.7328	32.1	93.6826	25.4	94.0213	27.4	93.6826	25.4	93.6826	25.4	93.6826	25.4	93.6826	25.4	93.6826	25.4	94.6046	31.2	94.6046	31.2	93.3174	23.4	94.3829	29.7	100	100	100	100	99.6448	92.8	100	100	100	100	100	100	100	100	100	100	100	100	100
22NSW100	94.7187	32	95.3388	36.7	94.7887	32.5	94.7887	32.5	93.558	24.7	93.972	27.1	93.558	24.7	93.558	24.7	93.558	24.7	93.558	24.7	93.558	24.7	94.5756	31	94.5756	31	93.3364	23.5	94.398	29.8	100	100	100	100	99.6294	92.5	100	100	100	100	100	100	100	100	100	100	100	100	100
22NSW101	92.6223	20	95.6152	39	95.188	35.5	95.188	35.5	100	100	99.756	95	100	100	100	100	100	100	100	100	100	100	95.5918	38.8	95.5918	38.8	91.6976	16.2	93.1235	22.4	93.5035	24.4	93.5035	24.4	93.7001	25.5	93.5035	24.4	93.5035	24.4	93.5035	24.4	93.5035	24.4	92.8797	21.2	92.8797	21.2	92.8797
22NSW102	92.6002	19.9	95.6268	39.1	95.2135	35.7	95.2135	35.7	100	100	99.761	95.1	100	100	100	100	100	100	100	100	100	100	95.5209	38.2	95.5209	38.2	91.7777	16.5	93.1433	22.5	93.4853	24.3	93.4853	24.3	93.7001	25.5	93.4853	24.3	93.4853	24.3	93.4853	24.3	93.4853	24.3	92.8797	21.2	92.8797	21.2	92.8797
22NSW104	95.1367	35.1	95.7872	40.5	95.2766	36.2	95.2766	36.2	97.9695	65	97.9118	64.2	97.9695	65	97.9695	65	97.9695	65	97.9695	65	97.9695	65	95.188	35.5	95.188	35.5	93.7001	25.5	94.8163	32.7	100	100	100	100	99.781	95.5	100	100	100	100	100	100	100	100	100	100	100	100	100
22NSW105	92.7742	20.7	95.7077	39.8	95.2766	36.2	95.2766	36.2	100	100	99.761	95.1	100	100	100	100	100	100	100	100	100	100	95.5209	38.2	95.5209	38.2	91.8304	16.7	93.2021	22.8	93.6826	25.4	93.6826	25.4	93.8887	26.6	93.6826	25.4	93.6826	25.4	93.6826	25.4	93.6826	25.4	93.9885	27.2	93.9885	27.2	93.9885
22NSW106	92.6443	20.1	95.6035	38.9	95.1752	35.4	95.1752	35.4	100	100	99.756	95	100	100	100	100	100	100	100	100	100	100	95.497	38	95.497	38	91.6976	16.2	93.1235	22.4	93.576	24.8	93.576	24.8	93.7001	25.5	93.576	24.8	93.576	24.8	93.576	24.8	93.576	24.8	92.8797	21.2	92.8797	21.2	92.8797
22NSW108	92.7742	20.7	95.7533	40.2	95.3635	36.9	95.3635	36.9	100	100	99.8107	96.1	100	100	100	100	100	100	100	100	100	100	95.6385	39.2	95.6385	39.2	91.7245	16.3	93.1235	22.4	93.7523	25.8	93.7523	25.8	93.9222	26.8	93.7523	25.8	93.7523	25.8	93.7523	25.8	93.7523	25.8	92.9005	21.3	92.9005	21.3	92.9005
22NSW109	92.6662	20.2	95.6501	39.3	95.2388	35.9	95.2388	35.9	100	100	99.786	95.6	100	100	100	100	100	100	100	100	100	100	95.5565	38.5	95.5565	38.5	91.6976	16.2	93.1235	22.4	93.7001	25.5	93.7001	25.5	93.7696	25.9	93.7001	25.5	93.7001	25.5	93.7001	25.5	93.7001	25.5	92.8797	21.2	92.8797	21.2	92.8797
22QLD111	93.7696	25.9	95.9532	42	95.6035	38.9	95.6035	38.9	100	100	99.776	95.4	100	100	100	100	100	100	100	100	100	100	95.7872	40.5	95.7872	40.5	92.1343	17.9	93.6118	25	95.4246	37.4	95.4246	37.4	95.3758	37	95.4246	37.4	95.4246	37.4	95.4246	37.4	95.4246	37.4	95.188	35.5	95.188	35.5	95.188
22QLD112	93.4853	24.3	95.5918	38.8	95.1108	34.9	95.1108	34.9	100	100	99.741	94.7	100	100	100	100	100	100	100	100	100	100	95.3512	36.8	95.3512	36.8	91.8304	16.7	93.3552	23.6	93.9555	27	93.9555	27	94.0701	27.7	93.9555	27	93.9555	27	93.9555	27	93.9555	27	93.3174	23.4	93.3174	23.4	93.3174
22VIC130	93.4669	24.2	95.7419	40.1	95.3388	36.7	95.3388	36.7	100	100	99.8107	96.1	100	100	100	100	100	100	100	100	100	100	95.7077	39.8	95.7077	39.8	92.3498	18.8	93.5399	24.6	93.7523	25.8	93.7523	25.8	93.9389	26.9	93.7523	25.8	93.7523	25.8	93.7523	25.8	93.7523	25.8	94.1977	28.5	94.1977	28.5	94.1977
22SA131	94.7187	32	95.461	37.7	95.0058	34.1	95.0058	34.1	94.5465	30.8	94.8849	33.2	94.5465	30.8	94.5465	30.8	94.5465	30.8	94.5465	30.8	94.5465	30.8	95.1108	34.9	95.1108	34.9	93.374	23.7	94.413	29.9	100	100	100	100	99.6294	92.5	100	100	100	100	100	100	100	100	100	100	100	100	100
22SA92-02	94.7046	31.9	95.2766	36.2	94.6762	31.7	94.6762	31.7	94.8576	33	95.1752	35.4	94.8576	33	94.8576	33	94.8576	33	94.8576	33	94.8576	33	94.5611	30.9	94.5611	30.9	93.374	23.7	94.4579	30.2	100	100	100	100	99.6294	92.5	100	100	100	100	100	100	100	100	100	100	100	100	100
23WA01	95.0586	34.5	95.497	38	95.0323	34.3	95.0323	34.3	94.2757	29	94.6904	31.8	94.2757	29	94.2757	29	94.2757	29	94.2757	29	94.2757	29	95.1624	35.3	95.1624	35.3	93.7176	25.6	94.7046	31.9	100	100	100	100	99.6652	93.2	100	100	100	100	100	100	100	100	100	100	100	100	100
23VIC03	95.0323	34.3	95.314	36.5	94.7328	32.1	94.7328	32.1	93.576	24.8	94.0213	27.4	93.576	24.8	93.576	24.8	93.576	24.8	93.576	24.8	93.576	24.8	94.6904	31.8	94.6904	31.8	93.6473	25.2	94.6334	31.4	100	100	100	100	99.6294	92.5	100	100	100	100	100	100	100	100	100	100	100	100	100
23WA07	94.1343	28.1	96.1451	43.8	95.8543	41.1	95.8543	41.1	100	100	99.8305	96.5	100	100	100	100	100	100	100	100	100	100	95.8654	41.2	95.8654	41.2	92.9828	21.7	94.0539	27.6	96.8445	51	96.8445	51	96.9073	51.7	96.8445	51	96.8445	51	96.8445	51	96.8445	51	97.7867	62.5	97.7867	62.5	97.7867
23VIC09	92.8588	21.1	95.8208	40.8	95.4246	37.4	95.4246	37.4	100	100	99.8157	96.2	100	100	100	100	100	100	100	100	100	100	95.7872	40.5	95.7872	40.5	92.3028	18.6	93.5399	24.6	93.9389	26.9	93.9389	26.9	93.9222	26.8	93.9389	26.9	93.9389	26.9	93.9389	26.9	93.9389	26.9	93.3928	23.8	93.3928	23.8	93.3928
23NSW13	92.8378	21	95.8432	41	95.314	36.5	95.314	36.5	100	100	99.741	94.7	100	100	100	100	100	100	100	100	100	100	95.6962	39.7	95.6962	39.7	92.3028	18.6	93.558	24.7	93.7176	25.6	93.7176	25.6	94.0862	27.8	93.7176	25.6	93.7176	25.6	93.7176	25.6	93.7176	25.6	93.6118	25	93.6118	25	93.6118
23WA16	93.2601	23.1	95.8985	41.5	95.4125	37.3	95.4125	37.3	100	100	99.8256	96.4	100	100	100	100	100	100	100	100	100	100	95.7419	40.1	95.7419	40.1	92.578	19.8	93.9555	27	100	100	100	100	99.7209	94.3	100	100	100	100	100	100	100	100	93.7001	25.5	93.7001	25.5	93.7001
23WA17	94.8025	32.6	95.4368	37.5	94.8849	33.2	94.8849	33.2	93.735	25.7	94.0376	27.5	93.735	25.7	93.735	25.7	93.735	25.7	93.735	25.7	93.735	25.7	94.7747	32.4	94.7747	32.4	93.6118	25	94.6904	31.8	100	100	100	100	99.6652	93.2	100	100	100	100	100	100	100	100	100	100	100	100	100
23WA20	93.2793	23.2	95.8097	40.7	95.4125	37.3	95.4125	37.3	100	100	99.8107	96.1	100	100	100	100	100	100	100	100	100	100	95.7533	40.2	95.7533	40.2	92.2553	18.4	93.5218	24.5	95.9641	42.1	95.9641	42.1	95.8875	41.4	95.9641	42.1	95.9641	42.1	95.9641	42.1	95.9641	42.1	93.558	24.7	93.558	24.7	93.558
23SA22	95.1752	35.4	95.8985	41.5	95.4125	37.3	95.4125	37.3	96.1137	43.5	96.3498	45.8	96.1137	43.5	96.1137	43.5	96.1137	43.5	96.1137	43.5	96.1137	43.5	95.3388	36.7	95.3388	36.7	93.6473	25.2	94.6334	31.4	100	100	100	100	99.6957	93.8	100	100	100	100	100	100	100	100	100	100	100	100	100
23SA24	94.9925	34	95.4246	37.4	94.8163	32.7	94.8163	32.7	94.7187	32	95.0323	34.3	94.7187	32	94.7187	32	94.7187	32	94.7187	32	94.7187	32	94.662	31.6	94.662	31.6	93.4114	23.9	94.4728	30.3	100	100	100	100	99.6448	92.8	100	100	100	100	100	100	100	100	100	100	100	100	100
23NSW25	94.7468	32.2	95.3016	36.4	94.7468	32.2	94.7468	32.2	93.6118	25	94.0049	27.3	93.6118	25	93.6118	25	93.6118	25	93.6118	25	93.6118	25	94.7187	32	94.7187	32	93.4114	23.9	94.5465	30.8	100	100	100	100	99.6601	93.1	100	100	100	100	100	100	100	100	100	100	100	100	100
23SA31	94.7468	32.2	95.314	36.5	94.7187	32	94.7187	32	93.6296	25.1	94.0376	27.5	93.6296	25.1	93.6296	25.1	93.6296	25.1	93.6296	25.1	93.6296	25.1	94.6334	31.4	94.6334	31.4	93.7001	25.5	94.6762	31.7	100	100	100	100	99.6294	92.5	100	100	100	100	100	100	100	100	100	100	100	100	100
23WA43	93.2215	22.9	95.832	40.9	95.4489	37.6	95.4489	37.6	100	100	99.8452	96.8	100	100	100	100	100	100	100	100	100	100	95.7872	40.5	95.7872	40.5	91.8565	16.8	93.3928	23.8	95.832	40.9	95.832	40.9	95.8097	40.7	95.832	40.9	95.832	40.9	95.832	40.9	95.832	40.9	93.43	24	93.43	24	93.43
23WA44	93.8719	26.5	95.4489	37.6	94.8849	33.2	94.8849	33.2	94.443	30.1	94.413	29.9	94.443	30.1	94.443	30.1	94.443	30.1	94.443	30.1	94.443	30.1	94.9925	34	94.9925	34	92.7955	20.8	94.0862	27.8	100	100	100	100	99.6652	93.2	100	100	100	100	100	100	100	100	93.9055	26.7	93.9055	26.7	93.9055
23VIC51	93.4485	24.1	95.9095	41.6	95.4125	37.3	95.4125	37.3	100	100	99.8502	96.9	100	100	100	100	100	100	100	100	100	100	95.6501	39.3	95.6501	39.3	92.5557	19.7	94.0539	27.6	100	100	100	100	99.7108	94.1	100	100	100	100	100	100	100	100	94.6334	31.4	94.6334	31.4	94.6334
23SA52	94.8849	33.2	95.314	36.5	94.7608	32.3	94.7608	32.3	93.6826	25.4	94.1023	27.9	93.6826	25.4	93.6826	25.4	93.6826	25.4	93.6826	25.4	93.6826	25.4	94.662	31.6	94.662	31.6	93.43	24	94.5171	30.6	100	100	100	100	99.6294	92.5	100	100	100	100	100	100	100	100	100	100	100	100	100
23VIC53	94.8576	33	95.3264	36.6	94.7747	32.4	94.7747	32.4	93.821	26.2	94.0862	27.8	93.821	26.2	93.821	26.2	93.821	26.2	93.821	26.2	93.821	26.2	94.6762	31.7	94.6762	31.7	93.5035	24.4	94.5024	30.5	100	100	100	100	99.6499	92.9	100	100	100	100	100	100	100	100	100	100	100	100	100
23NSW54	92.9005	21.3	95.7077	39.8	95.1108	34.9	95.1108	34.9	100	100	99.8058	96	100	100	100	100	100	100	100	100	100	100	95.461	37.7	95.461	37.7	92.3964	19	93.855	26.4	100	100	100	100	99.726	94.4	100	100	100	100	100	100	100	100	93.3928	23.8	93.3928	23.8	93.3928
23VIC59	94.8576	33	95.3758	37	94.8163	32.7	94.8163	32.7	93.576	24.8	93.972	27.1	93.576	24.8	93.576	24.8	93.576	24.8	93.576	24.8	93.576	24.8	94.6904	31.8	94.6904	31.8	93.4669	24.2	94.5465	30.8	100	100	100	100	99.6294	92.5	100	100	100	100	100	100	100	100	100	100	100	100	100
[truncated: 17 more columns]
