# Supplementary material for: A high-resolution haplotype collection uncovers somatic hybridization, recombination and intercontinental movement in oat crown rust
Source: PLoS Genet. 2024 Nov 21;20(11):e1011493. doi: 10.1371/journal.pgen.1011493 (PMC11642970; doi:10.1371/journal.pgen.1011493)
Supplement: S7 Table — k-mer containment results across the 32 available P. coronata f. sp. avenae haplotypes using Illumina data from 352 isolates. Haplotypes were sketched with mash sketch -s 100000. Color gradient reflects spectrum of values between the maximum (red, 100%) and minimum values (white, 99.09% for k-mer identity and 82.58% for shared k-mers). (XLSX) [file pgen.1011493.s024.xlsx]

## Sheet: S7 Table
S7 Table. k-mer containment results across the 32 available P. coronata f. sp. avenae haplotypes using Illumina data from 352 isolates. Haplotypes were sketched with mash sketch -s 100000. Color gradient reflects spectrum of values between the maximum (red, 100%) and minimum values (white, 99.09% for k-mer identity and 82.58% for shared k-mers).
Isolate		Pca203				20NSW19				20QLD86				20WA72				90AR100				90MN14B				90TX52				18MNBT34				18MNBT36				18MNBT50				20WA95				21ACT116
	Lineage					L18				L1				L9												L-1990																L9				L2
		hap1		hap2		hap3		hap4		hap5		hap6		hap7		hap8		hap9		hap10		hap11		hap12		hap13		hap14		hap15		hap16		hap17		hap18		hap19		hap20		hap21		hap22		hap23		hap24
		% ident.	% shared	% ident.	% shared	% ident.	% shared	% ident.	% shared	% ident.	% shared	% ident.	% shared	% ident.	% shared	% ident.	% shared	% ident.	% shared	% ident.	% shared	% ident.	% shared	% ident.	% shared	% ident.	% shared	% ident.	% shared	% ident.	% shared	% ident.	% shared	% ident.	% shared	% ident.	% shared	% ident.	% shared	% ident.	% shared	% ident.	% shared	% ident.	% shared	% ident.	% shared	% ident.	% shared
20ACT14	L1	99.6617	93.131	99.7455	94.789	99.8313	96.517	99.8338	96.567	99.9982	99.962	99.9982	99.962	99.8689	97.282	99.8611	97.124	99.6548	92.995	99.7048	93.981	99.7063	94.01	99.6695	93.285	99.7042	93.969	99.8024	95.932	99.6784	93.459	99.7074	94.032	99.7016	93.917	99.6747	93.386	99.6847	93.584	99.6939	93.765	99.8607	97.116	99.8676	97.257	99.5996	91.92	99.9939	99.873
20ACT25	L1	99.7539	94.958	99.812	96.126	99.9143	98.216	99.9204	98.341	99.9981	99.96	99.9983	99.964	99.9209	98.351	99.9199	98.331	99.711	94.103	99.7894	95.669	99.7882	95.645	99.7598	95.075	99.7903	95.688	99.8506	96.91	99.7647	95.173	99.7908	95.697	99.7778	95.436	99.766	95.2	99.7712	95.304	99.7785	95.45	99.9192	98.317	99.9196	98.325	99.8541	96.981	99.9973	99.944
20QLD11	L1	99.6435	92.775	99.7086	94.056	99.7067	94.018	99.7098	94.079	99.9982	99.963	99.9989	99.977	99.7982	95.847	99.7787	95.454	99.6066	92.056	99.6754	93.401	99.6862	93.613	99.6477	92.857	99.6833	93.556	99.7554	94.988	99.6563	93.025	99.682	93.53	99.6815	93.52	99.6533	92.966	99.6559	93.018	99.6707	93.307	99.7783	95.446	99.7964	95.811	99.5682	91.313	99.9931	99.856
20QLD86	L1	99.6353	92.615	99.6962	93.811	99.6741	93.375	99.677	93.432	99.9989	99.976	99.999	99.979	99.7795	95.47	99.7562	95.004	99.5916	91.764	99.6667	93.23	99.6766	93.424	99.6397	92.701	99.6743	93.378	99.7437	94.754	99.6467	92.838	99.6716	93.326	99.672	93.334	99.6442	92.789	99.6431	92.767	99.6608	93.114	99.7557	94.993	99.7776	95.432	99.5582	91.12	99.9932	99.857
20WA97	L1	99.6383	92.673	99.7036	93.956	99.6871	93.631	99.6889	93.666	99.9953	99.901	99.9955	99.906	99.7974	95.83	99.7752	95.383	99.5971	91.871	99.6697	93.289	99.6812	93.514	99.6442	92.789	99.6785	93.462	99.7508	94.896	99.6495	92.892	99.675	93.393	99.676	93.412	99.6495	92.892	99.6494	92.89	99.6658	93.212	99.7749	95.378	99.7957	95.796	99.5645	91.242	99.9934	99.862
21NSW100	L1	99.6289	92.489	99.6916	93.72	99.6628	93.153	99.6675	93.244	99.9958	99.911	99.9952	99.899	99.7726	95.332	99.751	94.9	99.5824	91.587	99.6605	93.108	99.6712	93.317	99.6329	92.567	99.6691	93.276	99.7372	94.624	99.6403	92.711	99.6652	93.2	99.6673	93.241	99.6386	92.679	99.6386	92.678	99.6557	93.013	99.751	94.9	99.7706	95.292	99.5511	90.984	99.9937	99.868
21NSW102	L1	99.6305	92.52	99.6911	93.71	99.6629	93.154	99.668	93.254	99.9885	99.758	99.9931	99.856	99.7739	95.358	99.7471	94.822	99.5833	91.604	99.6607	93.112	99.6735	93.363	99.6368	92.643	99.6709	93.312	99.7376	94.631	99.6427	92.758	99.6674	93.243	99.6674	93.242	99.6393	92.693	99.6398	92.702	99.6551	93.002	99.7469	94.817	99.7722	95.323	99.5508	90.978	99.9894	99.777
21QLD135	L1	99.6428	92.76	99.703	93.944	99.6757	93.406	99.6798	93.487	99.9954	99.903	99.996	99.916	99.7816	95.513	99.7599	95.078	99.6008	91.943	99.6737	93.366	99.6847	93.583	99.6467	92.838	99.6822	93.535	99.7484	94.847	99.6531	92.962	99.6775	93.442	99.6795	93.48	99.6508	92.918	99.6518	92.937	99.6684	93.263	99.7593	95.065	99.7798	95.477	99.5677	91.303	99.9939	99.873
22NSW08	L1	99.6689	93.273	99.735	94.58	99.7437	94.753	99.7488	94.856	99.9955	99.905	99.9941	99.876	99.8237	96.362	99.8089	96.063	99.6428	92.76	99.7017	93.92	99.71	94.083	99.6761	93.413	99.7057	93.998	99.7849	95.579	99.6838	93.565	99.707	94.023	99.7063	94.011	99.6802	93.495	99.6831	93.552	99.6962	93.81	99.8086	96.057	99.8222	96.331	99.6019	91.965	99.9941	99.876
22NSW101	L1	99.6357	92.622	99.6957	93.801	99.667	93.236	99.6717	93.327	99.9971	99.94	99.9982	99.962	99.7746	95.372	99.7532	94.943	99.5917	91.766	99.6655	93.206	99.6772	93.435	99.6396	92.699	99.675	93.392	99.7391	94.661	99.6454	92.812	99.6711	93.315	99.6726	93.346	99.6452	92.808	99.6431	92.767	99.6611	93.119	99.7527	94.933	99.7727	95.333	99.5583	91.122	99.9919	99.831
22NSW102	L1	99.636	92.628	99.6977	93.839	99.6699	93.292	99.6751	93.395	99.9974	99.946	99.9987	99.972	99.7755	95.39	99.7564	95.008	99.5944	91.82	99.6662	93.219	99.678	93.452	99.6421	92.748	99.6749	93.391	99.7413	94.705	99.6462	92.828	99.6721	93.336	99.6734	93.361	99.6435	92.775	99.6447	92.798	99.6612	93.121	99.7561	95.001	99.7737	95.353	99.5593	91.142	99.9922	99.837
22NSW103	L1	99.6651	93.197	99.7223	94.328	99.7086	94.055	99.713	94.142	99.9955	99.906	99.9959	99.914	99.8023	95.93	99.7817	95.514	99.6345	92.598	99.6941	93.769	99.7034	93.952	99.6711	93.315	99.7012	93.91	99.7696	95.271	99.6782	93.455	99.6976	93.838	99.699	93.865	99.6712	93.318	99.6744	93.38	99.6898	93.683	99.7813	95.507	99.8006	95.895	99.5941	91.814	99.9944	99.882
22NSW105	L1	99.6385	92.676	99.7009	93.904	99.6795	93.48	99.6865	93.619	99.9888	99.766	99.9936	99.866	99.7847	95.574	99.7602	95.084	99.5944	91.82	99.6695	93.284	99.6797	93.485	99.643	92.764	99.6749	93.39	99.7468	94.816	99.6479	92.861	99.6745	93.382	99.6739	93.371	99.6467	92.838	99.6489	92.88	99.6639	93.174	99.76	95.08	99.783	95.54	99.5603	91.162	99.9893	99.776
22NSW106	L1	99.6418	92.742	99.7036	93.956	99.6784	93.459	99.6834	93.558	99.9912	99.815	99.9944	99.882	99.7831	95.542	99.7599	95.078	99.6009	91.946	99.6714	93.321	99.6836	93.562	99.6473	92.849	99.6808	93.507	99.7474	94.827	99.6541	92.982	99.6775	93.442	99.6792	93.475	99.6496	92.894	99.6491	92.884	99.6668	93.231	99.7597	95.074	99.7811	95.503	99.5656	91.263	99.9921	99.834
22NSW107	L1	99.6672	93.238	99.7257	94.395	99.7092	94.068	99.7144	94.171	99.9918	99.827	99.9955	99.905	99.8025	95.934	99.7842	95.565	99.6352	92.613	99.6954	93.794	99.7082	94.048	99.6749	93.39	99.7062	94.008	99.7672	95.223	99.6814	93.518	99.7017	93.92	99.702	93.925	99.6771	93.434	99.6772	93.435	99.6914	93.715	99.7837	95.555	99.801	95.904	99.5987	91.903	99.9921	99.834
22NSW108	L1	99.6412	92.729	99.704	93.964	99.6742	93.377	99.6782	93.455	99.9984	99.967	99.9987	99.973	99.7798	95.477	99.759	95.059	99.6012	91.951	99.6722	93.338	99.6834	93.558	99.6448	92.8	99.679	93.471	99.7457	94.794	99.6508	92.918	99.6768	93.428	99.6785	93.461	99.6505	92.911	99.6486	92.875	99.6661	93.218	99.7587	95.054	99.7778	95.437	99.567	91.291	99.9948	99.891
22NSW109	L1	99.6359	92.626	99.6984	93.854	99.6688	93.271	99.6749	93.39	99.9947	99.889	99.9942	99.878	99.777	95.42	99.7541	94.962	99.5948	91.827	99.6663	93.221	99.6782	93.455	99.6421	92.747	99.6748	93.388	99.7419	94.717	99.6461	92.826	99.6706	93.305	99.6735	93.362	99.644	92.785	99.6438	92.78	99.662	93.136	99.7539	94.957	99.7752	95.383	99.5598	91.151	99.993	99.854
22NSW123	L1	99.6673	93.24	99.7375	94.63	99.764	95.159	99.7676	95.232	99.9952	99.9	99.9943	99.881	99.8362	96.616	99.8229	96.346	99.6484	92.871	99.7022	93.928	99.7091	94.065	99.6718	93.329	99.7063	94.01	99.7867	95.614	99.6798	93.486	99.7051	93.986	99.7033	93.951	99.6767	93.425	99.6813	93.517	99.6953	93.792	99.8226	96.34	99.8346	96.584	99.5994	91.916	99.9941	99.876
22NSW79	L1	99.6537	92.975	99.7166	94.215	99.7028	93.941	99.7062	94.009	99.9924	99.84	99.9949	99.892	99.7977	95.837	99.7765	95.41	99.6157	92.232	99.6846	93.582	99.6963	93.812	99.6601	93.1	99.6936	93.758	99.7621	95.122	99.6662	93.219	99.6897	93.682	99.6916	93.72	99.6632	93.161	99.6647	93.189	99.6822	93.535	99.7764	95.408	99.796	95.802	99.5825	91.589	99.9919	99.829
22NSW80	L1	99.6464	92.832	99.7133	94.148	99.7047	93.978	99.7057	93.998	99.9954	99.903	99.9958	99.912	99.797	95.822	99.7781	95.442	99.6099	92.119	99.6802	93.495	99.6883	93.654	99.65	92.901	99.6856	93.601	99.7576	95.031	99.6592	93.081	99.6829	93.548	99.6831	93.551	99.6559	93.017	99.6569	93.037	99.673	93.353	99.7778	95.437	99.7953	95.788	99.5735	91.415	99.9939	99.871
22NSW81	L1	99.6583	93.065	99.7282	94.445	99.7624	95.127	99.7653	95.186	99.996	99.917	99.9961	99.918	99.8299	96.489	99.8149	96.185	99.6357	92.623	99.6937	93.76	99.6988	93.862	99.6634	93.164	99.6972	93.83	99.7798	95.477	99.67	93.293	99.6972	93.831	99.695	93.787	99.6683	93.26	99.6734	93.361	99.6845	93.579	99.8148	96.182	99.8282	96.453	99.5871	91.678	99.9948	99.89
22NSW97	L1	99.6463	92.829	99.7043	93.971	99.6787	93.466	99.6856	93.602	99.9908	99.808	99.9948	99.891	99.784	95.561	99.7605	95.09	99.602	91.966	99.675	93.393	99.6873	93.635	99.6506	92.914	99.6857	93.603	99.7479	94.837	99.6572	93.042	99.6799	93.489	99.6806	93.503	99.6544	92.988	99.6543	92.985	99.6691	93.276	99.7604	95.087	99.7822	95.524	99.5709	91.365	99.991	99.811
22QLD110	L1	99.6442	92.789	99.7061	94.007	99.6797	93.485	99.6864	93.617	99.9905	99.8	99.9942	99.878	99.7859	95.598	99.7623	95.126	99.6023	91.973	99.6747	93.387	99.6872	93.633	99.6506	92.914	99.685	93.589	99.7506	94.891	99.6578	93.055	99.6794	93.479	99.6824	93.538	99.6525	92.95	99.6542	92.984	99.6709	93.311	99.7621	95.121	99.7842	95.564	99.5707	91.362	99.9908	99.807
22QLD114	L1	99.6475	92.853	99.7166	94.215	99.7176	94.234	99.7175	94.233	99.995	99.896	99.9945	99.885	99.8073	96.03	99.7885	95.651	99.6188	92.292	99.6831	93.552	99.691	93.707	99.6537	92.975	99.6865	93.618	99.7637	95.154	99.6601	93.099	99.6857	93.603	99.6852	93.594	99.6579	93.056	99.6591	93.08	99.6737	93.367	99.7882	95.646	99.8058	96.001	99.5762	91.467	99.9938	99.87
22QLD116	L1	99.6916	93.719	99.7743	95.365	99.8363	96.618	99.8362	96.615	99.9975	99.947	99.9974	99.946	99.9272	98.482	99.9151	98.233	99.6971	93.829	99.7335	94.55	99.7344	94.568	99.6993	93.872	99.7338	94.556	99.828	96.45	99.7096	94.075	99.7338	94.556	99.729	94.46	99.7048	93.981	99.7146	94.175	99.7226	94.334	99.915	98.231	99.926	98.457	99.6358	92.625	99.9955	99.906
22QLD118	L1	99.6598	93.094	99.7261	94.402	99.7161	94.204	99.7203	94.287	99.998	99.957	99.9989	99.977	99.8066	96.016	99.7924	95.729	99.6297	92.505	99.6944	93.775	99.702	93.925	99.6669	93.233	99.6988	93.862	99.771	95.3	99.6738	93.369	99.6969	93.825	99.6955	93.797	99.6704	93.302	99.6711	93.315	99.687	93.629	99.7925	95.732	99.8047	95.977	99.5892	91.719	99.9931	99.855
22SA132	L1	99.6496	92.894	99.7135	94.152	99.7079	94.041	99.7101	94.085	99.9957	99.909	99.9958	99.912	99.7988	95.858	99.7825	95.53	99.6169	92.255	99.6823	93.536	99.6917	93.721	99.6526	92.953	99.6872	93.633	99.7591	95.061	99.6582	93.062	99.6842	93.573	99.6855	93.6	99.6585	93.069	99.659	93.078	99.6765	93.421	99.7825	95.531	99.7971	95.825	99.5762	91.467	99.9944	99.882
22VIC117	L1	99.7036	93.957	99.7923	95.727	99.8902	97.72	99.8934	97.786	99.9969	99.934	99.9965	99.926	99.9171	98.273	99.9184	98.3	99.7162	94.207	99.7505	94.889	99.7482	94.844	99.7159	94.2	99.7456	94.792	99.8523	96.944	99.7227	94.336	99.7495	94.87	99.7402	94.683	99.7184	94.25	99.7301	94.483	99.7347	94.575	99.9181	98.294	99.9157	98.244	99.6589	93.076	99.9959	99.914
22VIC126	L1	99.7211	94.303	99.804	95.963	99.907	98.065	99.9075	98.075	99.9969	99.935	99.9973	99.944	99.9292	98.523	99.9315	98.571	99.7299	94.478	99.7637	95.153	99.7616	95.112	99.7308	94.496	99.7586	95.052	99.8627	97.155	99.7389	94.657	99.7645	95.17	99.7552	94.984	99.735	94.581	99.7458	94.795	99.7505	94.89	99.9312	98.565	99.9279	98.496	99.6951	93.788	99.9964	99.924
22VIC128	L1	99.6496	92.893	99.715	94.183	99.7189	94.26	99.7248	94.377	99.9908	99.807	99.994	99.874	99.8074	96.032	99.7869	95.618	99.6182	92.281	99.6816	93.523	99.6923	93.734	99.6554	93.007	99.689	93.668	99.7627	95.134	99.6633	93.163	99.6875	93.639	99.6878	93.644	99.6588	93.074	99.6601	93.099	99.6761	93.414	99.7867	95.615	99.8057	95.999	99.5763	91.469	99.991	99.812
22VIC130	L1	99.6342	92.593	99.6968	93.822	99.6754	93.401	99.68	93.49	99.9898	99.787	99.9938	99.87	99.7811	95.503	99.7564	95.007	99.5911	91.755	99.6659	93.214	99.6771	93.434	99.6406	92.717	99.6732	93.357	99.7433	94.745	99.6462	92.828	99.6708	93.309	99.6726	93.346	99.6438	92.781	99.6437	92.778	99.6604	93.105	99.7559	94.997	99.7792	95.465	99.5584	91.125	99.9903	99.797
23VIC09	L1	99.6595	93.087	99.7257	94.394	99.7239	94.36	99.7284	94.448	99.9942	99.879	99.9942	99.879	99.8095	96.075	99.7917	95.716	99.633	92.569	99.6929	93.745	99.7022	93.928	99.6657	93.21	99.6994	93.873	99.7703	95.286	99.673	93.352	99.6956	93.798	99.6962	93.81	99.6695	93.285	99.6722	93.338	99.6875	93.638	99.7915	95.711	99.8075	96.034	99.5944	91.819	99.9924	99.841
23WA07	L1	99.6883	93.655	99.7605	95.089	99.8102	96.089	99.8103	96.09	99.9982	99.963	99.9989	99.977	99.8614	97.13	99.8496	96.888	99.6811	93.513	99.7258	94.397	99.7293	94.467	99.6954	93.795	99.7275	94.431	99.8108	96.102	99.7007	93.899	99.7264	94.408	99.723	94.341	99.6994	93.873	99.707	94.024	99.7162	94.207	99.8491	96.879	99.8599	97.098	99.6262	92.436	99.9939	99.872
23WA20	L1	99.6638	93.172	99.7267	94.415	99.7232	94.345	99.7262	94.405	99.9979	99.955	99.9988	99.975	99.8093	96.071	99.7938	95.758	99.6332	92.574	99.6949	93.785	99.7048	93.98	99.6673	93.24	99.7021	93.927	99.7679	95.238	99.6741	93.374	99.7003	93.891	99.6983	93.852	99.6745	93.383	99.6758	93.409	99.6914	93.716	99.7936	95.754	99.8079	96.043	99.5961	91.852	99.9931	99.856
23WA43	L1	99.6733	93.358	99.7441	94.762	99.7671	95.221	99.7652	95.184	99.9981	99.961	99.999	99.978	99.8374	96.641	99.8227	96.341	99.6577	93.052	99.7123	94.129	99.7157	94.196	99.6811	93.513	99.7144	94.171	99.7908	95.697	99.6888	93.665	99.7106	94.095	99.7093	94.07	99.6849	93.588	99.6894	93.676	99.7032	93.948	99.8223	96.334	99.8359	96.61	99.6116	92.152	99.9939	99.872
20ACT40	L2	99.5157	90.308	99.6594	93.086	99.6655	93.206	99.6681	93.257	99.9919	99.83	99.5639	91.231	99.7773	95.426	99.7554	94.987	99.5859	91.654	99.5925	91.783	99.5967	91.864	99.5831	91.601	99.5902	91.737	99.7336	94.553	99.5796	91.534	99.5959	91.849	99.5682	91.314	99.5861	91.658	99.5858	91.652	99.5884	91.704	99.7545	94.97	99.7763	95.405	99.997	99.936	99.9967	99.93
20ACT80	L2	99.5153	90.299	99.6595	93.088	99.6694	93.283	99.6698	93.29	99.9926	99.844	99.5649	91.25	99.7801	95.483	99.7575	95.029	99.5866	91.669	99.5913	91.759	99.5978	91.885	99.5834	91.606	99.5896	91.727	99.7362	94.603	99.5802	91.545	99.5963	91.855	99.5689	91.327	99.5858	91.653	99.5865	91.667	99.589	91.715	99.7567	95.013	99.7795	95.47	99.998	99.958	99.9981	99.961
21ACT105	L2	99.5773	91.489	99.7434	94.748	99.8922	97.76	99.8942	97.802	99.9936	99.865	99.6289	92.489	99.9076	98.078	99.9069	98.063	99.6841	93.572	99.6605	93.107	99.6593	93.084	99.6443	92.791	99.6514	92.929	99.8258	96.405	99.6431	92.767	99.6623	93.142	99.6326	92.561	99.65	92.902	99.6581	93.06	99.6564	93.027	99.9063	98.051	99.9063	98.051	99.9978	99.953	99.9951	99.897
21ACT116	L2	99.5426	90.821	99.6905	93.698	99.7303	94.486	99.7335	94.55	99.9937	99.868	99.5915	91.763	99.8196	96.279	99.8034	95.952	99.6249	92.412	99.6216	92.348	99.6262	92.436	99.6117	92.154	99.6156	92.23	99.7685	95.25	99.6081	92.084	99.6245	92.403	99.5969	91.867	99.6127	92.174	99.6151	92.22	99.6175	92.267	99.8027	95.937	99.8188	96.263	99.9992	99.983	99.9993	99.986
21NSW142	L2	99.5185	90.361	99.6608	93.113	99.6684	93.262	99.6709	93.311	99.9928	99.848	99.5662	91.275	99.7801	95.482	99.7578	95.036	99.5883	91.702	99.5945	91.821	99.6004	91.935	99.5847	91.631	99.5928	91.788	99.7372	94.623	99.5828	91.595	99.598	91.888	99.5714	91.375	99.5875	91.685	99.588	91.696	99.5924	91.78	99.7571	95.022	99.7796	95.473	99.9958	99.912	99.9933	99.86
23NSW13	L2	99.5618	91.191	99.6947	93.78	99.7093	94.07	99.7105	94.094	99.9946	99.887	99.6119	92.159	99.8064	96.012	99.787	95.62	99.6338	92.585	99.6328	92.565	99.6391	92.688	99.6259	92.43	99.6307	92.525	99.7647	95.174	99.6227	92.369	99.6378	92.663	99.6116	92.153	99.6279	92.47	99.6282	92.476	99.6306	92.523	99.7867	95.614	99.8054	95.992	99.9972	99.941	99.9953	99.901
22QLD111	L3	99.3476	87.157	99.5953	91.837	99.7119	94.121	99.7138	94.158	99.9949	99.892	99.519	90.371	99.8741	97.39	99.8423	96.74	99.6102	92.126	99.4529	89.119	99.4404	88.883	99.4148	88.404	99.4328	88.74	99.7824	95.528	99.4233	88.562	99.4475	89.016	99.4315	88.717	99.4207	88.514	99.4301	88.69	99.4352	88.786	99.8419	96.732	99.8726	97.359	99.3732	87.631	99.995	99.895
22QLD112	L3	99.1539	83.657	99.4873	89.767	99.6414	92.733	99.6476	92.855	99.9935	99.864	99.2526	85.424	99.834	96.572	99.7907	95.695	99.5494	90.951	99.2932	86.16	99.278	85.885	99.2527	85.426	99.2642	85.633	99.7385	94.649	99.2686	85.714	99.2907	86.116	99.2692	85.725	99.2638	85.626	99.2691	85.723	99.2706	85.75	99.7901	95.683	99.8323	96.537	99.2274	84.969	99.9944	99.883
22WA50	L3	99.2149	84.746	99.5441	90.85	99.7489	94.857	99.753	94.939	99.9952	99.899	99.3025	86.33	99.8832	97.575	99.8533	96.964	99.6088	92.098	99.354	87.275	99.337	86.962	99.3138	86.537	99.3241	86.725	99.7797	95.475	99.3302	86.837	99.3516	87.232	99.3274	86.787	99.3248	86.738	99.3335	86.898	99.3338	86.904	99.8528	96.953	99.8815	97.541	99.2963	86.217	99.9956	99.908
22WA51	L3	99.1671	83.891	99.5103	90.204	99.7109	94.101	99.7147	94.177	99.9946	99.887	99.2623	85.6	99.8655	97.214	99.8314	96.518	99.5759	91.461	99.3111	86.488	99.2964	86.22	99.2739	85.809	99.2823	85.962	99.7617	95.114	99.2851	86.014	99.3098	86.464	99.287	86.048	99.2856	86.022	99.2912	86.125	99.2888	86.08	99.8308	96.507	99.8639	97.18	99.2479	85.339	99.9953	99.902
22WA45	L4	99.2718	85.772	99.5886	91.706	99.8674	97.252	99.9198	98.33	99.9017	97.956	99.391	87.96	99.9002	97.924	99.9112	98.152	99.6266	92.445	99.4058	88.237	99.3875	87.896	99.3611	87.406	99.3833	87.818	99.7923	95.728	99.3838	87.827	99.4047	88.215	99.3842	87.835	99.372	87.609	99.3909	87.959	99.3865	87.877	99.9109	98.145	99.8986	97.893	99.3455	87.119	99.9023	97.969
22WA23	L5	99.1516	83.617	99.5039	90.082	99.8094	96.073	99.8154	96.194	99.8023	95.93	99.2676	85.695	99.7896	95.673	99.8198	96.284	99.5562	91.082	99.2985	86.257	99.2904	86.11	99.2659	85.664	99.2734	85.801	99.7071	94.026	99.2816	85.95	99.3082	86.434	99.2789	85.9	99.2699	85.737	99.2919	86.137	99.2761	85.85	99.8217	96.321	99.7883	95.648	99.2343	85.094	99.803	95.944
22WA29	L5	99.1912	84.321	99.5202	90.394	99.7926	95.734	99.8036	95.955	99.8145	96.175	99.3159	86.576	99.787	95.62	99.8169	96.224	99.5651	91.253	99.3296	86.827	99.3195	86.642	99.2963	86.217	99.3065	86.403	99.714	94.162	99.3113	86.492	99.338	86.981	99.3117	86.498	99.3015	86.313	99.322	86.688	99.3077	86.426	99.8181	96.249	99.7858	95.597	99.2675	85.693	99.8148	96.183
22WA53	L5	99.181	84.14	99.5204	90.398	99.8061	96.007	99.815	96.187	99.8081	96.046	99.2967	86.224	99.792	95.721	99.8212	96.312	99.5705	91.358	99.3233	86.711	99.3134	86.529	99.2928	86.153	99.2997	86.279	99.7139	94.16	99.3062	86.398	99.3311	86.854	99.3059	86.392	99.2961	86.214	99.3166	86.589	99.3032	86.344	99.8228	96.345	99.7909	95.699	99.2635	85.621	99.8085	96.054
22WA54	L5	99.1704	83.951	99.5118	90.234	99.7928	95.737	99.8003	95.889	99.8059	96.003	99.2869	86.046	99.7841	95.562	99.8125	96.136	99.5591	91.138	99.3119	86.502	99.3043	86.363	99.2835	85.984	99.2917	86.133	99.7085	94.053	99.294	86.175	99.3232	86.709	99.2954	86.2	99.287	86.048	99.3068	86.409	99.292	86.139	99.8141	96.167	99.7828	95.537	99.2508	85.391	99.8063	96.011
23WA44	L5	99.1638	83.834	99.5091	90.181	99.7922	95.726	99.8001	95.885	99.8052	95.988	99.2774	85.874	99.7841	95.563	99.8135	96.155	99.5589	91.135	99.3086	86.442	99.2991	86.268	99.2758	85.845	99.2824	85.964	99.7059	94.003	99.2915	86.13	99.3159	86.575	99.2874	86.055	99.2779	85.883	99.3007	86.297	99.2878	86.062	99.8149	96.185	99.783	95.541	99.2454	85.294	99.8054	95.991
22WA47	L6	99.144	83.482	99.4646	89.338	99.7664	95.208	99.7805	95.491	99.8228	96.345	99.254	85.449	99.8276	96.442	99.8146	96.178	99.5222	90.431	99.281	85.938	99.2559	85.484	99.2288	84.994	99.2634	85.62	99.6963	93.812	99.2524	85.42	99.2765	85.857	99.2619	85.592	99.2429	85.248	99.2569	85.501	99.2653	85.653	99.8143	96.171	99.8257	96.402	99.2202	84.84	99.8234	96.357
22WA32	L7	99.3545	87.285	99.6116	92.152	99.8639	97.181	99.9034	97.991	99.9231	98.397	99.5161	90.316	99.9175	98.282	99.9042	98.008	99.633	92.57	99.471	89.46	99.4523	89.107	99.4282	88.654	99.4481	89.028	99.7896	95.674	99.4415	88.903	99.464	89.327	99.4444	88.958	99.4324	88.733	99.4522	89.105	99.4443	88.956	99.9037	97.998	99.9166	98.263	99.3943	88.022	99.924	98.416
22WA46	L8	99.2209	84.853	99.5417	90.804	99.8529	96.956	99.8823	97.558	99.8687	97.279	99.3137	86.535	99.8883	97.681	99.9	97.92	99.6063	92.05	99.3582	87.353	99.3419	87.053	99.3197	86.645	99.3417	87.048	99.7535	94.95	99.3354	86.933	99.3582	87.353	99.3388	86.996	99.3264	86.768	99.3474	87.153	99.336	86.945	99.9	97.92	99.8863	97.64	99.3073	86.419	99.8691	97.286
20WA71	L9	99.1551	83.679	99.4855	89.734	99.8401	96.695	99.8458	96.812	99.8308	96.507	99.2595	85.548	99.9986	99.97	99.9986	99.971	99.5561	91.081	99.3041	86.359	99.271	85.758	99.245	85.287	99.2821	85.958	99.7208	94.297	99.2678	85.7	99.2895	86.094	99.2745	85.82	99.2613	85.581	99.2775	85.876	99.2796	85.913	99.9983	99.964	99.9977	99.951	99.2471	85.325	99.8311	96.512
20WA72	L9	99.1193	83.046	99.4521	89.103	99.8112	96.109	99.8061	96.007	99.7951	95.785	99.2232	84.895	99.9993	99.985	99.9993	99.985	99.5304	90.588	99.2737	85.807	99.2379	85.158	99.2132	84.714	99.2465	85.313	99.6902	93.692	99.2359	85.122	99.2543	85.454	99.2415	85.223	99.2287	84.993	99.2432	85.255	99.2428	85.247	99.9986	99.97	99.9981	99.96	99.2069	84.601	99.7949	95.781
20WA93	L9	99.0927	82.58	99.4297	88.683	99.7986	95.855	99.7949	95.78	99.7825	95.53	99.1955	84.397	99.9987	99.973	99.9986	99.97	99.5123	90.243	99.2477	85.335	99.2129	84.71	99.1868	84.242	99.2226	84.883	99.6758	93.408	99.209	84.639	99.2269	84.96	99.2162	84.769	99.2013	84.501	99.2185	84.81	99.2176	84.793	99.9982	99.963	99.9979	99.955	99.1809	84.138	99.7823	95.526
20WA95	L9	99.1308	83.25	99.4571	89.197	99.8073	96.03	99.8055	95.993	99.7949	95.78	99.2389	85.176	99.999	99.98	99.999	99.98	99.5333	90.643	99.2823	85.963	99.2492	85.362	99.2208	84.851	99.2571	85.506	99.6903	93.694	99.2437	85.263	99.2634	85.619	99.2494	85.367	99.2353	85.111	99.2519	85.412	99.2506	85.388	99.9994	99.987	99.9986	99.971	99.2149	84.745	99.7945	95.772
21WA136	L9	99.114	82.954	99.4452	88.974	99.8037	95.957	99.801	95.904	99.7886	95.653	99.2155	84.756	99.9989	99.977	99.9989	99.977	99.5263	90.51	99.2669	85.683	99.2316	85.046	99.206	84.585	99.2423	85.238	99.6845	93.58	99.2279	84.978	99.2456	85.297	99.2344	85.095	99.2198	84.833	99.2356	85.117	99.2369	85.141	99.9986	99.971	99.9979	99.955	99.2028	84.529	99.7887	95.656
21WA137	L9	99.1078	82.845	99.4428	88.929	99.8023	95.929	99.7991	95.865	99.7876	95.633	99.2107	84.67	99.9988	99.975	99.999	99.979	99.523	90.447	99.2627	85.606	99.229	84.999	99.203	84.532	99.238	85.161	99.6822	93.535	99.2246	84.919	99.2432	85.255	99.2315	85.044	99.217	84.782	99.2329	85.069	99.2319	85.05	99.9986	99.971	99.9978	99.954	99.1989	84.458	99.7875	95.631
22WA25	L9	99.1813	84.145	99.5028	90.061	99.8421	96.735	99.8402	96.698	99.829	96.469	99.2819	85.955	99.9992	99.984	99.9988	99.975	99.579	91.521	99.328	86.797	99.2974	86.238	99.2735	85.803	99.3042	86.362	99.7298	94.477	99.2968	86.226	99.3131	86.524	99.2985	86.257	99.287	86.048	99.3038	86.354	99.3003	86.291	99.9986	99.97	99.9984	99.966	99.2684	85.71	99.8292	96.473
22WA34	L9	99.2225	84.882	99.5587	91.13	99.9116	98.159	99.9093	98.113	99.8969	97.858	99.3232	86.71	99.9992	99.984	99.9995	99.989	99.6278	92.468	99.3684	87.541	99.343	87.073	99.3204	86.658	99.3426	87.065	99.7856	95.593	99.3405	87.027	99.363	87.442	99.3399	87.015	99.3377	86.975	99.3475	87.155	99.3441	87.093	99.9992	99.984	99.9983	99.965	99.3055	86.386	99.8976	97.871
23SA24	L9	99.1999	84.477	99.5039	90.083	99.8264	96.417	99.8228	96.345	99.8139	96.163	99.3086	86.441	99.9993	99.985	99.9994	99.988	99.5743	91.43	99.3411	87.037	99.3081	86.432	99.2822	85.961	99.3169	86.594	99.7174	94.23	99.3045	86.367	99.3236	86.716	99.3115	86.494	99.2975	86.239	99.3144	86.548	99.3116	86.496	99.9992	99.984	99.9983	99.964	99.2783	85.889	99.8138	96.162
23SA31	L9	99.1889	84.28	99.5025	90.056	99.8414	96.722	99.8399	96.691	99.8129	96.143	99.2896	86.095	99.9992	99.984	99.9992	99.984	99.5757	91.457	99.3328	86.886	99.3006	86.296	99.2775	85.876	99.3071	86.415	99.7202	94.286	99.2984	86.255	99.3148	86.556	99.3035	86.348	99.2896	86.095	99.3059	86.393	99.3041	86.36	99.9991	99.981	99.9983	99.964	99.2723	85.781	99.8129	96.143
22WA55	L10	99.1844	84.199	99.5333	90.644	99.8682	97.269	99.8559	97.017	99.8719	97.344	99.2862	86.034	99.8622	97.146	99.874	97.388	99.5867	91.67	99.3333	86.895	99.3143	86.546	99.2902	86.106	99.3135	86.532	99.7471	94.822	99.3062	86.398	99.3314	86.859	99.3128	86.518	99.3006	86.295	99.3225	86.697	99.3111	86.488	99.8735	97.377	99.8609	97.119	99.267	85.684	99.8723	97.353
20WA73	L11	99.1689	83.924	99.5175	90.342	99.873	97.367	99.8506	96.909	99.8815	97.541	99.272	85.776	99.8742	97.392	99.8983	97.886	99.5816	91.572	99.3187	86.627	99.2962	86.215	99.2653	85.653	99.2866	86.04	99.7492	94.863	99.286	86.03	99.3119	86.502	99.2804	85.928	99.2764	85.855	99.2957	86.207	99.2846	86.005	99.8978	97.876	99.8731	97.368	99.2518	85.41	99.8824	97.56
20WA94	L11	99.1753	84.038	99.527	90.523	99.8911	97.738	99.8685	97.275	99.8955	97.829	99.2804	85.927	99.9098	98.123	99.9285	98.509	99.5937	91.806	99.328	86.797	99.303	86.339	99.2731	85.795	99.2952	86.198	99.7616	95.112	99.2918	86.135	99.3198	86.647	99.2881	86.068	99.2848	86.007	99.303	86.34	99.2919	86.138	99.9279	98.497	99.9087	98.101	99.2627	85.607	99.8961	97.84
22WA09	L11	99.2573	85.509	99.5736	91.417	99.895	97.819	99.8802	97.515	99.9036	97.994	99.3605	87.396	99.8909	97.733	99.9107	98.142	99.6267	92.447	99.3908	87.957	99.3733	87.632	99.3452	87.113	99.3648	87.475	99.7829	95.539	99.3619	87.421	99.3874	87.894	99.3598	87.382	99.3522	87.243	99.3707	87.585	99.364	87.461	99.9105	98.137	99.8901	97.717	99.3256	86.753	99.9042	98.007
22WA30	L11	99.2007	84.49	99.5364	90.702	99.8759	97.427	99.8521	96.939	99.8863	97.64	99.2988	86.262	99.8717	97.339	99.8956	97.83	99.597	91.87	99.3436	87.084	99.3228	86.701	99.2928	86.153	99.3143	86.547	99.7579	95.038	99.3131	86.524	99.338	86.981	99.3091	86.451	99.3014	86.311	99.3239	86.722	99.3146	86.552	99.8955	97.828	99.8704	97.314	99.2787	85.897	99.887	97.654
22WA31	L11	99.2242	84.912	99.5568	91.093	99.8979	97.877	99.8822	97.555	99.8885	97.685	99.3229	86.704	99.8862	97.638	99.9092	98.111	99.6168	92.253	99.3637	87.454	99.3444	87.098	99.3147	86.554	99.3358	86.941	99.7745	95.37	99.3362	86.947	99.3591	87.369	99.3308	86.849	99.3226	86.698	99.3434	87.08	99.3331	86.891	99.9091	98.108	99.8854	97.62	99.3019	86.32	99.8891	97.697
22WA64	L11	99.1885	84.273	99.5331	90.64	99.8807	97.525	99.8576	97.051	99.8828	97.567	99.2902	86.107	99.8705	97.315	99.8955	97.828	99.5926	91.784	99.3364	86.952	99.315	86.558	99.2843	85.998	99.3049	86.374	99.7541	94.961	99.3042	86.362	99.3291	86.817	99.3005	86.293	99.2937	86.169	99.3143	86.547	99.3023	86.326	99.8953	97.824	99.8692	97.289	99.2711	85.759	99.8834	97.579
22WA86	L11	99.2239	84.906	99.5554	91.068	99.8878	97.67	99.8701	97.307	99.8918	97.753	99.3226	86.699	99.8808	97.526	99.9028	97.979	99.6156	92.23	99.366	87.498	99.3493	87.188	99.3193	86.637	99.3378	86.978	99.7722	95.323	99.3403	87.023	99.3623	87.429	99.3329	86.888	99.3276	86.79	99.349	87.184	99.3355	86.934	99.9027	97.976	99.8798	97.506	99.3042	86.362	99.8931	97.778
22WA88	L11	99.2746	85.822	99.5986	91.901	99.9372	98.69	99.925	98.437	99.9087	98.101	99.378	87.72	99.9178	98.287	99.9341	98.626	99.6529	92.959	99.4137	88.384	99.3959	88.052	99.369	87.552	99.384	87.83	99.8042	95.968	99.3858	87.864	99.4119	88.349	99.3827	87.807	99.3753	87.67	99.3953	88.04	99.3838	87.827	99.9341	98.626	99.9169	98.27	99.3561	87.314	99.909	98.106
22WA89	L11	99.2698	85.735	99.5834	91.606	99.8949	97.815	99.8773	97.455	99.8959	97.836	99.362	87.423	99.8872	97.658	99.9083	98.092	99.6456	92.816	99.4037	88.197	99.3881	87.907	99.3589	87.366	99.3792	87.742	99.7876	95.633	99.3812	87.779	99.4009	88.144	99.3729	87.625	99.3682	87.538	99.3866	87.879	99.3743	87.651	99.9082	98.089	99.8862	97.637	99.3495	87.192	99.8965	97.848
23NSW54	L11	99.2316	85.046	99.5575	91.108	99.8811	97.533	99.8632	97.166	99.8881	97.676	99.3259	86.758	99.8749	97.405	99.8977	97.874	99.619	92.297	99.3698	87.567	99.3529	87.256	99.3238	86.72	99.3413	87.042	99.7688	95.255	99.3438	87.087	99.3659	87.496	99.3343	86.912	99.33	86.833	99.3514	87.228	99.3394	87.006	99.8974	97.867	99.8739	97.385	99.3109	86.483	99.889	97.694
23VIC51	L11	99.4903	89.825	99.6943	93.773	99.9049	98.022	99.8867	97.647	99.9499	98.953	99.6931	93.75	99.9084	98.094	99.9231	98.397	99.6832	93.554	99.5841	91.619	99.571	91.367	99.5381	90.736	99.5646	91.244	99.8216	96.32	99.5545	91.049	99.5771	91.484	99.5591	91.139	99.5418	90.806	99.5609	91.173	99.56	91.156	99.9228	98.391	99.9075	98.075	99.5052	90.107	99.9488	98.931
23WA16	L12	99.2901	86.104	99.5588	91.132	99.8262	96.412	99.8312	96.514	99.8541	96.981	99.4308	88.703	99.8431	96.757	99.8488	96.872	99.5835	91.608	99.4095	88.305	99.3903	87.947	99.3661	87.499	99.3823	87.799	99.7414	94.707	99.3749	87.662	99.4074	88.266	99.3825	87.803	99.3758	87.678	99.3898	87.939	99.3839	87.829	99.8481	96.859	99.8415	96.724	99.3402	87.022	99.8543	96.985
21WA139	L13	99.1234	83.119	99.4553	89.163	99.7824	95.528	99.785	95.581	99.8244	96.377	99.2132	84.714	99.7954	95.791	99.8162	96.211	99.5205	90.399	99.2644	85.638	99.2477	85.335	99.2254	84.934	99.2477	85.335	99.6936	93.759	99.2371	85.145	99.2595	85.549	99.2431	85.253	99.2294	85.005	99.2532	85.434	99.242	85.232	99.8168	96.222	99.7933	95.748	99.2102	84.66	99.8247	96.383
20WA89	L14	99.1854	84.218	99.519	90.371	99.8479	96.853	99.8839	97.591	99.8481	96.859	99.278	85.885	99.912	98.168	99.9279	98.496	99.5698	91.344	99.3317	86.865	99.2994	86.273	99.2741	85.813	99.3067	86.408	99.7386	94.651	99.2975	86.239	99.3204	86.658	99.3071	86.415	99.2856	86.023	99.3064	86.402	99.306	86.395	99.9276	98.491	99.9109	98.146	99.2629	85.61	99.8484	96.865
22SA10	L15	99.1974	84.431	99.5101	90.2	99.8222	96.331	99.8423	96.74	99.8157	96.2	99.3111	86.488	99.8319	96.528	99.8633	97.168	99.5603	91.162	99.3298	86.83	99.3066	86.405	99.2832	85.979	99.3091	86.451	99.7118	94.12	99.3025	86.331	99.3268	86.776	99.3125	86.514	99.2884	86.074	99.3081	86.432	99.3086	86.442	99.8626	97.154	99.831	96.51	99.2659	85.665	99.8156	96.198
22SA11	L15	99.2004	84.485	99.5129	90.254	99.8267	96.424	99.8491	96.878	99.8077	96.039	99.3006	86.296	99.8302	96.494	99.8634	97.17	99.5698	91.344	99.3334	86.897	99.3088	86.445	99.2854	86.018	99.3136	86.533	99.7126	94.134	99.303	86.34	99.3338	86.903	99.3129	86.521	99.2988	86.263	99.3198	86.647	99.3136	86.534	99.8627	97.155	99.8297	96.484	99.2755	85.838	99.8079	96.042
21WA134	L16	99.2133	84.717	99.5474	90.913	99.925	98.437	99.9272	98.482	99.8317	96.524	99.332	86.871	99.8948	97.813	99.9119	98.166	99.59	91.734	99.3542	87.28	99.3425	87.064	99.313	86.523	99.3316	86.863	99.7585	95.05	99.3349	86.924	99.3585	87.358	99.3347	86.92	99.3247	86.737	99.344	87.091	99.3382	86.984	99.9129	98.186	99.894	97.798	99.2941	86.178	99.8319	96.529
22WA15	L16	99.161	83.784	99.4922	89.86	99.8231	96.351	99.8304	96.498	99.7797	95.475	99.2692	85.724	99.8055	95.994	99.8193	96.274	99.543	90.83	99.2994	86.274	99.2949	86.191	99.2708	85.753	99.279	85.902	99.6981	93.847	99.2876	86.058	99.3125	86.513	99.285	86.011	99.2755	85.838	99.2979	86.247	99.2861	86.032	99.8202	96.292	99.8044	95.971	99.244	85.269	99.7801	95.482
22WA28	L16	99.1361	83.343	99.4801	89.631	99.824	96.368	99.8314	96.519	99.7811	95.503	99.2462	85.308	99.8085	96.054	99.8204	96.296	99.5292	90.566	99.2786	85.895	99.2725	85.784	99.248	85.34	99.2549	85.466	99.6919	93.726	99.2648	85.644	99.2861	86.032	99.2597	85.552	99.2538	85.446	99.2715	85.767	99.2622	85.598	99.8215	96.317	99.8075	96.035	99.219	84.819	99.7816	95.512
22WA33	L16	99.1967	84.42	99.5329	90.635	99.8761	97.43	99.8812	97.534	99.8435	96.764	99.3146	86.552	99.8934	97.785	99.9007	97.936	99.5798	91.537	99.3392	87.003	99.3271	86.78	99.3007	86.297	99.3148	86.556	99.7475	94.829	99.3212	86.672	99.3407	87.031	99.3162	86.58	99.3093	86.455	99.3267	86.773	99.3212	86.672	99.9013	97.947	99.8925	97.766	99.2811	85.941	99.844	96.774
22WA56	L16	99.1262	83.169	99.4695	89.431	99.8141	96.168	99.8209	96.305	99.772	95.32	99.2448	85.283	99.7966	95.815	99.8093	96.071	99.5156	90.305	99.2677	85.697	99.2638	85.627	99.2384	85.168	99.248	85.341	99.681	93.51	99.2566	85.497	99.2788	85.899	99.2516	85.405	99.2453	85.292	99.2637	85.625	99.2549	85.466	99.8103	96.091	99.7957	95.796	99.2112	84.679	99.7727	95.333
22WA57	L16	99.1357	83.335	99.4845	89.714	99.8225	96.337	99.8297	96.484	99.7922	95.726	99.2499	85.375	99.8143	96.171	99.8219	96.326	99.5326	90.631	99.2811	85.941	99.2768	85.862	99.2511	85.397	99.259	85.54	99.6975	93.836	99.2694	85.728	99.2907	86.116	99.2654	85.656	99.2571	85.505	99.2777	85.879	99.2671	85.686	99.8229	96.347	99.8133	96.151	99.2266	84.955	99.793	95.742
22WA58	L16	99.1259	83.163	99.4748	89.532	99.8221	96.329	99.8302	96.495	99.7694	95.267	99.2405	85.206	99.8019	95.922	99.8135	96.156	99.5194	90.378	99.2698	85.736	99.2658	85.663	99.2407	85.21	99.2478	85.338	99.6824	93.539	99.2585	85.531	99.2801	85.923	99.2542	85.452	99.2457	85.299	99.2677	85.698	99.2579	85.519	99.8147	96.18	99.801	95.903	99.213	84.711	99.77	95.28
22SA92-02	L17	99.1725	83.987	99.5074	90.149	99.8383	96.659	99.8092	96.069	99.7583	95.046	99.3069	86.41	99.778	95.44	99.8013	95.91	99.5636	91.225	99.3224	86.695	99.3147	86.554	99.2774	85.873	99.2966	86.222	99.7152	94.186	99.2893	86.089	99.3162	86.58	99.2971	86.232	99.2871	86.05	99.3047	86.37	99.2986	86.26	99.8022	95.928	99.7775	95.431	99.2597	85.552	99.7586	95.051
20ACT27	L18	99.2074	84.61	99.5383	90.74	99.996	99.917	99.9977	99.951	99.738	94.64	99.3122	86.507	99.8628	97.157	99.8987	97.894	99.5806	91.552	99.3515	87.229	99.3363	86.95	99.309	86.449	99.3313	86.857	99.7261	94.403	99.3251	86.744	99.3519	87.236	99.3316	86.864	99.3151	86.56	99.342	87.054	99.3319	86.869	99.8993	97.906	99.8621	97.143	99.3226	86.699	99.7388	94.655
20NSW19	L18	99.162	83.802	99.5042	90.088	99.9988	99.974	99.9986	99.97	99.6841	93.571	99.2773	85.872	99.833	96.551	99.8783	97.476	99.5558	91.074	99.3117	86.498	99.2958	86.208	99.2664	85.673	99.2933	86.162	99.6972	93.831	99.2877	86.06	99.3124	86.512	99.2969	86.228	99.2745	85.82	99.3021	86.323	99.2898	86.099	99.8794	97.498	99.8321	96.533	99.2486	85.351	99.684	93.569
20NSW20	L18	99.1433	83.47	99.4896	89.811	99.9971	99.939	99.9967	99.93	99.6722	93.337	99.2558	85.482	99.8266	96.421	99.8746	97.399	99.5463	90.893	99.2941	86.177	99.2788	85.898	99.2493	85.365	99.2784	85.892	99.6876	93.64	99.2683	85.708	99.297	86.23	99.2784	85.891	99.2582	85.525	99.2866	86.04	99.2726	85.786	99.8756	97.419	99.8256	96.401	99.2313	85.039	99.6724	93.341
21ACT106	L18	99.1567	83.707	99.4997	90.003	99.9977	99.951	99.9976	99.949	99.6805	93.501	99.2694	85.728	99.8312	96.515	99.8781	97.471	99.556	91.078	99.307	86.412	99.2911	86.122	99.2623	85.6	99.2889	86.082	99.6951	93.788	99.2815	85.948	99.3078	86.428	99.2931	86.159	99.2707	85.752	99.2976	86.241	99.2846	86.004	99.8791	97.491	99.8304	96.498	99.2445	85.278	99.6805	93.501
21ACT112	L18	99.1522	83.628	99.4988	89.985	99.9976	99.949	99.9973	99.944	99.6797	93.484	99.2661	85.668	99.8298	96.486	99.8781	97.471	99.5543	91.045	99.3026	86.333	99.2877	86.061	99.2591	85.541	99.2866	86.04	99.6938	93.763	99.2788	85.899	99.3053	86.381	99.2872	86.052	99.2672	85.689	99.2956	86.204	99.2818	85.954	99.8791	97.492	99.8288	96.466	99.2447	85.281	99.6796	93.483
21NSW141	L18	99.162	83.801	99.5023	90.052	99.997	99.936	99.997	99.936	99.6843	93.575	99.274	85.811	99.8335	96.561	99.8795	97.5	99.56	91.156	99.3111	86.487	99.2948	86.19	99.2666	85.678	99.2941	86.178	99.6993	93.872	99.2873	86.054	99.3125	86.514	99.2955	86.202	99.274	85.812	99.3008	86.299	99.2898	86.099	99.8804	97.519	99.8329	96.548	99.2472	85.327	99.6843	93.575
21WA138	L18	99.1701	83.946	99.5083	90.166	99.9977	99.951	99.9968	99.932	99.6862	93.612	99.2797	85.915	99.8356	96.603	99.8811	97.532	99.5654	91.259	99.3172	86.6	99.3032	86.343	99.276	85.848	99.3008	86.3	99.7011	93.908	99.2945	86.185	99.3207	86.663	99.3037	86.352	99.2823	85.963	99.3095	86.459	99.2975	86.24	99.882	97.55	99.8348	96.587	99.2591	85.541	99.6863	93.614
22NSW100	L18	99.1653	83.86	99.5054	90.111	99.9979	99.955	99.9974	99.946	99.6823	93.537	99.2764	85.856	99.8337	96.565	99.8796	97.502	99.5646	91.243	99.3137	86.535	99.2996	86.278	99.2733	85.798	99.2958	86.209	99.6975	93.836	99.2871	86.049	99.3137	86.536	99.2984	86.256	99.2769	85.865	99.3046	86.369	99.2932	86.16	99.8807	97.525	99.833	96.55	99.2533	85.437	99.6825	93.54
22NSW104	L18	99.4795	89.62	99.6839	93.567	99.9983	99.964	99.998	99.957	99.8691	97.286	99.6933	93.754	99.9119	98.166	99.9343	98.629	99.6633	93.162	99.5705	91.358	99.557	91.097	99.5267	90.518	99.5599	91.153	99.8077	96.038	99.5443	90.854	99.5693	91.335	99.5571	91.1	99.5364	90.703	99.5528	91.017	99.5576	91.11	99.9346	98.636	99.911	98.147	99.4893	89.806	99.8695	97.294
22NSW121	L18	99.1846	84.204	99.5163	90.319	99.998	99.959	99.9974	99.946	99.6953	93.793	99.3021	86.323	99.8379	96.65	99.8828	97.568	99.5677	91.304	99.3288	86.811	99.3137	86.536	99.2854	86.018	99.3106	86.478	99.7028	93.94	99.3052	86.379	99.3285	86.807	99.3144	86.548	99.294	86.176	99.3193	86.637	99.3067	86.407	99.884	97.592	99.8372	96.637	99.2658	85.662	99.6956	93.799
22NSW75	L18	99.168	83.908	99.515	90.294	99.9981	99.961	99.9976	99.949	99.721	94.301	99.2788	85.898	99.8534	96.966	99.8943	97.803	99.5729	91.404	99.3184	86.621	99.3008	86.3	99.2732	85.797	99.2966	86.222	99.7156	94.194	99.2922	86.142	99.3205	86.659	99.2999	86.283	99.281	85.938	99.3069	86.411	99.2955	86.203	99.895	97.819	99.8525	96.947	99.2568	85.5	99.7213	94.308
22NSW76	L18	99.4641	89.33	99.6829	93.548	99.9984	99.967	99.998	99.959	99.8748	97.404	99.6593	93.083	99.9203	98.34	99.9415	98.778	99.672	93.334	99.5622	91.198	99.5494	90.951	99.5174	90.34	99.5436	90.84	99.8112	96.11	99.5317	90.613	99.5588	91.133	99.5449	90.866	99.5245	90.476	99.543	90.83	99.5432	90.833	99.9414	98.776	99.9194	98.321	99.4786	89.603	99.8738	97.383
22NSW77	L18	99.2324	85.059	99.544	90.848	99.9981	99.961	99.998	99.957	99.7228	94.338	99.3572	87.335	99.8514	96.925	99.8927	97.77	99.589	91.715	99.3671	87.518	99.3528	87.253	99.327	86.779	99.3512	87.223	99.7235	94.351	99.3425	87.064	99.3698	87.568	99.352	87.239	99.3338	86.903	99.357	87.331	99.3466	87.139	99.8936	97.79	99.8504	96.905	99.3022	86.325	99.7226	94.334
22NSW78	L18	99.1904	84.306	99.5241	90.467	99.9981	99.96	99.998	99.959	99.7082	94.048	99.3118	86.501	99.8442	96.778	99.8879	97.673	99.5724	91.394	99.3356	86.936	99.316	86.578	99.2911	86.123	99.3162	86.58	99.7109	94.102	99.3048	86.373	99.3356	86.937	99.3161	86.579	99.2968	86.226	99.323	86.705	99.3136	86.533	99.8891	97.696	99.8433	96.76	99.2705	85.748	99.7084	94.052
22NSW82	L18	99.489	89.8	99.6925	93.738	99.9986	99.971	99.9981	99.96	99.8778	97.465	99.7103	94.09	99.9167	98.266	99.9381	98.709	99.6678	93.251	99.5813	91.566	99.5655	91.262	99.5379	90.732	99.5659	91.268	99.8113	96.111	99.551	90.982	99.5769	91.481	99.5669	91.288	99.5445	90.858	99.5621	91.195	99.5657	91.266	99.9385	98.717	99.9158	98.247	99.4931	89.877	99.8776	97.461
22NSW84	L18	99.2137	84.723	99.5359	90.693	99.9987	99.973	99.9985	99.968	99.7048	93.98	99.3186	86.624	99.8447	96.788	99.8884	97.683	99.5916	91.764	99.3552	87.297	99.3404	87.025	99.3132	86.526	99.3377	86.975	99.7177	94.237	99.3325	86.88	99.3548	87.29	99.3378	86.978	99.317	86.596	99.3444	87.099	99.3341	86.91	99.8896	97.706	99.8437	96.768	99.294	86.175	99.7052	93.988
22NSW95	L18	99.1606	83.776	99.5029	90.064	99.9981	99.961	99.9975	99.947	99.6819	93.529	99.2722	85.779	99.8324	96.539	99.8785	97.48	99.5603	91.161	99.3092	86.453	99.2935	86.166	99.2664	85.674	99.2917	86.134	99.6958	93.803	99.2841	85.995	99.3107	86.48	99.2917	86.133	99.2715	85.766	99.2996	86.278	99.2876	86.059	99.8798	97.505	99.8316	96.523	99.2472	85.326	99.6819	93.528
22NSW96	L18	99.1803	84.127	99.515	90.294	99.9976	99.95	99.998	99.959	99.6882	93.653	99.291	86.12	99.8373	96.639	99.8812	97.534	99.5691	91.331	99.3264	86.768	99.3101	86.469	99.2823	85.962	99.3079	86.429	99.7024	93.933	99.3002	86.289	99.3268	86.776	99.3081	86.433	99.2888	86.08	99.3175	86.604	99.3048	86.373	99.8822	97.556	99.8358	96.608	99.2659	85.664	99.6885	93.659
22NSW98	L18	99.1571	83.715	99.4994	89.998	99.9976	99.949	99.9977	99.951	99.6801	93.492	99.267	85.685	99.8314	96.519	99.8785	97.479	99.5578	91.113	99.3054	86.384	99.2911	86.123	99.2633	85.618	99.2865	86.038	99.695	93.787	99.2793	85.907	99.3065	86.404	99.2896	86.096	99.2687	85.715	99.2968	86.227	99.2834	85.983	99.8796	97.501	99.8302	96.495	99.244	85.269	99.6801	93.493
22NSW99	L18	99.1747	84.027	99.5129	90.255	99.9982	99.963	99.9981	99.961	99.6867	93.623	99.2824	85.965	99.8357	96.606	99.8817	97.544	99.567	91.29	99.3218	86.683	99.3051	86.377	99.2785	85.893	99.3039	86.356	99.7009	93.903	99.2946	86.186	99.3214	86.677	99.3044	86.366	99.2841	85.995	99.3109	86.483	99.2985	86.258	99.8828	97.567	99.8347	96.586	99.2598	85.555	99.6866	93.621
22SA12	L18	99.2067	84.599	99.5395	90.762	99.998	99.958	99.9977	99.952	99.7387	94.654	99.3133	86.528	99.8644	97.19	99.9082	98.09	99.5977	91.883	99.3517	87.233	99.3359	86.942	99.3095	86.459	99.332	86.871	99.7341	94.563	99.3273	86.785	99.3523	87.244	99.3364	86.952	99.3153	86.564	99.3413	87.042	99.331	86.852	99.9087	98.1	99.8636	97.175	99.2908	86.117	99.7388	94.655
22SA131	L18	99.2251	84.928	99.5427	90.824	99.9982	99.962	99.998	99.957	99.7251	94.384	99.3614	87.413	99.8512	96.921	99.8928	97.772	99.5807	91.554	99.3636	87.453	99.3477	87.16	99.3218	86.683	99.3452	87.114	99.7216	94.313	99.3389	86.997	99.3643	87.466	99.3491	87.186	99.3268	86.775	99.3541	87.277	99.3437	87.086	99.8938	97.793	99.8502	96.9	99.2988	86.262	99.7253	94.387
22VIC01	L18	99.2255	84.936	99.5431	90.832	99.9979	99.956	99.9974	99.946	99.716	94.202	99.3443	87.096	99.8497	96.89	99.8907	97.73	99.5909	91.751	99.3638	87.456	99.3497	87.196	99.3255	86.751	99.3484	87.173	99.725	94.382	99.3444	87.099	99.3648	87.475	99.3495	87.193	99.3273	86.784	99.3555	87.304	99.345	87.109	99.8914	97.743	99.849	96.877	99.3015	86.313	99.7167	94.216
22VIC49	L18	99.5516	90.994	99.7363	94.606	99.9984	99.967	99.9982	99.962	99.9491	98.937	99.76	95.079	99.9641	99.249	99.9727	99.429	99.7171	94.225	99.6352	92.613	99.6216	92.348	99.5925	91.782	99.6199	92.315	99.8589	97.078	99.6081	92.084	99.6313	92.537	99.6141	92.201	99.5975	91.88	99.6144	92.207	99.6151	92.221	99.9729	99.432	99.963	99.225	99.5516	90.994	99.9489	98.932
22VIC67	L18	99.2346	85.099	99.584	91.618	99.9981	99.96	99.998	99.959	99.8308	96.506	99.3508	87.216	99.9095	98.116	99.9325	98.591	99.6382	92.671	99.3813	87.781	99.3682	87.537	99.3473	87.152	99.3605	87.395	99.7826	95.532	99.3603	87.392	99.3906	87.954	99.3634	87.449	99.3551	87.296	99.372	87.609	99.3589	87.366	99.9336	98.615	99.9088	98.102	99.3221	86.689	99.831	96.511
22VIC68	L18	99.157	83.713	99.4994	89.998	99.9976	99.949	99.9963	99.922	99.6833	93.555	99.2723	85.781	99.832	96.531	99.8795	97.499	99.5565	91.088	99.3061	86.396	99.289	86.085	99.2627	85.606	99.2881	86.068	99.6958	93.803	99.2785	85.893	99.3058	86.391	99.2879	86.065	99.2686	85.713	99.2951	86.195	99.2833	85.981	99.8808	97.526	99.8311	96.513	99.2425	85.241	99.6833	93.555
22VIC69	L18	99.1642	83.84	99.5053	90.109	99.9975	99.947	99.9976	99.95	99.6855	93.599	99.2751	85.832	99.8352	96.595	99.8807	97.524	99.5625	91.204	99.3125	86.513	99.2967	86.225	99.2712	85.761	99.294	86.176	99.6987	93.86	99.2876	86.058	99.3142	86.545	99.2968	86.227	99.2771	85.868	99.3032	86.344	99.2895	86.094	99.8818	97.547	99.8344	96.579	99.2512	85.399	99.6856	93.601
22VIC70	L18	99.1654	83.861	99.5076	90.153	99.998	99.958	99.9978	99.953	99.6882	93.653	99.2746	85.823	99.836	96.612	99.8818	97.547	99.5648	91.248	99.3146	86.552	99.2979	86.246	99.2709	85.756	99.2967	86.224	99.6994	93.874	99.2878	86.062	99.3153	86.564	99.2975	86.239	99.2763	85.854	99.3055	86.385	99.2934	86.165	99.883	97.572	99.8352	96.596	99.2544	85.457	99.6888	93.665
22VIC71	L18	99.2147	84.742	99.5371	90.716	99.9982	99.962	99.998	99.959	99.7109	94.101	99.3271	86.78	99.8461	96.818	99.8891	97.697	99.5898	91.731	99.356	87.312	99.342	87.054	99.3143	86.546	99.3382	86.984	99.7175	94.233	99.3308	86.849	99.3554	87.302	99.3423	87.06	99.3213	86.675	99.3455	87.119	99.3344	86.915	99.8899	97.713	99.8453	96.802	99.2967	86.225	99.7109	94.102
22VIC72	L18	99.1645	83.846	99.5077	90.156	99.9982	99.963	99.9979	99.956	99.6993	93.871	99.2744	85.819	99.8412	96.717	99.8861	97.635	99.5645	91.242	99.3134	86.53	99.2981	86.251	99.2696	85.732	99.2939	86.173	99.7073	94.029	99.2879	86.065	99.3145	86.55	99.2967	86.225	99.2768	85.862	99.3041	86.36	99.2937	86.17	99.8872	97.658	99.8403	96.7	99.2511	85.396	99.6993	93.871
22VIC74	L18	99.4057	88.234	99.6455	92.813	99.9983	99.965	99.9985	99.968	99.832	96.53	99.5856	91.649	99.8994	97.908	99.9297	98.533	99.6462	92.828	99.5095	90.189	99.4949	89.912	99.4678	89.399	99.4921	89.859	99.7873	95.628	99.4827	89.681	99.5081	90.162	99.492	89.856	99.472	89.479	99.4951	89.915	99.4912	89.841	99.9301	98.542	99.8983	97.886	99.4321	88.727	99.8315	96.52
22WA18	L18	99.1726	83.989	99.5108	90.214	99.9978	99.954	99.9976	99.949	99.6874	93.637	99.2832	85.979	99.8355	96.601	99.8808	97.526	99.5677	91.303	99.3202	86.654	99.3052	86.38	99.2768	85.862	99.301	86.303	99.7005	93.896	99.2956	86.204	99.3206	86.662	99.3049	86.374	99.2824	85.964	99.3108	86.482	99.2991	86.268	99.882	97.551	99.8347	96.586	99.2596	85.551	99.6879	93.646
22WA19	L18	99.1644	83.844	99.5056	90.115	99.9978	99.954	99.9974	99.946	99.6839	93.568	99.2772	85.87	99.8342	96.575	99.8802	97.515	99.5627	91.207	99.314	86.541	99.2968	86.226	99.2699	85.738	99.2943	86.181	99.6991	93.868	99.2882	86.07	99.3143	86.546	99.3006	86.295	99.2751	85.831	99.3055	86.385	99.293	86.157	99.8811	97.533	99.8333	96.557	99.2515	85.404	99.6843	93.575
22WA22	L18	99.2064	84.593	99.5394	90.76	99.9977	99.952	99.9961	99.918	99.7299	94.478	99.3163	86.582	99.8598	97.097	99.8996	97.913	99.5965	91.859	99.3516	87.231	99.3375	86.971	99.3088	86.445	99.3338	86.903	99.7306	94.492	99.3295	86.824	99.35	87.201	99.3384	86.988	99.3148	86.555	99.3411	87.038	99.3298	86.83	99.9002	97.926	99.8589	97.079	99.289	86.084	99.7301	94.483
22WA26	L18	99.1894	84.289	99.5393	90.759	99.9981	99.96	99.9979	99.956	99.7631	95.142	99.3017	86.315	99.8752	97.411	99.9101	98.128	99.5986	91.9	99.3391	87.001	99.3242	86.727	99.3013	86.309	99.32	86.651	99.7429	94.738	99.315	86.559	99.3443	87.096	99.3233	86.711	99.3083	86.437	99.3283	86.803	99.3177	86.608	99.9111	98.15	99.8743	97.394	99.2793	85.907	99.7637	95.153
22WA27	L18	99.1972	84.428	99.5268	90.519	99.9979	99.956	99.9976	99.95	99.6989	93.864	99.3053	86.382	99.8402	96.697	99.8861	97.636	99.5814	91.568	99.3409	87.034	99.3272	86.783	99.2994	86.274	99.3229	86.703	99.7138	94.159	99.3177	86.609	99.341	87.036	99.3282	86.801	99.3057	86.389	99.3328	86.885	99.3217	86.682	99.8871	97.656	99.8393	96.679	99.2775	85.876	99.699	93.866
22WA43	L18	99.254	85.449	99.5644	91.241	99.9981	99.96	99.9976	99.949	99.7422	94.724	99.38	87.756	99.8617	97.136	99.8996	97.912	99.6068	92.06	99.3901	87.944	99.3791	87.739	99.3491	87.186	99.3719	87.606	99.738	94.639	99.3683	87.54	99.3895	87.933	99.3762	87.686	99.3561	87.315	99.3813	87.78	99.3708	87.586	99.9004	97.93	99.8606	97.114	99.3252	86.746	99.7421	94.722
22WA62	L18	99.1986	84.454	99.5421	90.812	99.9979	99.956	99.9976	99.949	99.7568	95.015	99.3101	86.47	99.8734	97.374	99.9084	98.094	99.5928	91.788	99.3471	87.149	99.334	86.908	99.3073	86.418	99.3253	86.748	99.7409	94.697	99.3241	86.725	99.351	87.22	99.3304	86.841	99.3151	86.561	99.3391	87.001	99.3274	86.786	99.9095	98.116	99.8725	97.356	99.2866	86.04	99.7575	95.029
22WA63	L18	99.1719	83.977	99.5143	90.281	99.998	99.958	99.9975	99.947	99.7022	93.929	99.2841	85.996	99.8435	96.764	99.8871	97.656	99.5714	91.374	99.3223	86.692	99.306	86.395	99.2802	85.925	99.3026	86.333	99.7081	94.045	99.2981	86.251	99.3216	86.68	99.3059	86.393	99.284	85.993	99.3125	86.513	99.3006	86.296	99.8879	97.673	99.8426	96.747	99.2603	85.563	99.7027	93.938
22WA65	L18	99.2069	84.601	99.5366	90.707	99.9978	99.953	99.9971	99.939	99.7346	94.573	99.3285	86.807	99.8581	97.061	99.8984	97.888	99.5812	91.564	99.3503	87.208	99.3346	86.918	99.3056	86.387	99.3315	86.861	99.7254	94.39	99.3238	86.721	99.3512	87.224	99.3342	86.911	99.3137	86.536	99.3385	86.99	99.3289	86.813	99.8993	97.906	99.8572	97.044	99.286	86.029	99.7348	94.576
23NSW25	L18	99.1959	84.405	99.5275	90.533	99.9973	99.944	99.9975	99.948	99.6989	93.864	99.307	86.413	99.8412	96.717	99.886	97.634	99.5834	91.606	99.3407	87.03	99.3245	86.733	99.2992	86.27	99.3237	86.718	99.7106	94.095	99.3182	86.618	99.3414	87.044	99.3278	86.794	99.3052	86.38	99.3322	86.875	99.3204	86.658	99.8875	97.663	99.8403	96.7	99.2824	85.964	99.6988	93.861
23SA22	L18	99.3308	86.848	99.6049	92.022	99.9982	99.962	99.9978	99.953	99.7731	95.341	99.471	89.459	99.875	97.408	99.9101	98.129	99.6362	92.632	99.4512	89.087	99.4376	88.831	99.4089	88.293	99.4355	88.792	99.7609	95.098	99.4269	88.631	99.4522	89.105	99.436	88.8	99.4139	88.388	99.4394	88.865	99.431	88.707	99.9107	98.142	99.8741	97.389	99.3826	87.804	99.7732	95.343
23SA52	L18	99.2193	84.824	99.5395	90.763	99.998	99.957	99.998	99.957	99.7097	94.077	99.3277	86.791	99.8468	96.831	99.8901	97.718	99.5947	91.824	99.3613	87.41	99.3452	87.113	99.3177	86.608	99.3431	87.074	99.7208	94.297	99.3364	86.952	99.3618	87.419	99.3447	87.104	99.3237	86.719	99.3493	87.189	99.339	87	99.8912	97.739	99.8459	96.813	99.3022	86.325	99.7097	94.078
23VIC03	L18	99.2191	84.821	99.5403	90.777	99.9979	99.956	99.9975	99.948	99.7074	94.031	99.325	86.743	99.8446	96.787	99.8897	97.71	99.5968	91.865	99.3588	87.364	99.3471	87.149	99.3198	86.647	99.3407	87.031	99.7205	94.292	99.3364	86.952	99.3609	87.402	99.3446	87.102	99.3258	86.756	99.3516	87.231	99.3404	87.025	99.8908	97.732	99.8439	96.773	99.3023	86.326	99.7077	94.037
23VIC53	L18	99.23	85.017	99.5486	90.937	99.9983	99.965	99.9982	99.963	99.7253	94.387	99.3308	86.848	99.8563	97.025	99.8963	97.845	99.6069	92.062	99.3698	87.568	99.3568	87.328	99.3307	86.847	99.351	87.221	99.7317	94.514	99.3452	87.114	99.3725	87.617	99.353	87.257	99.334	86.907	99.3609	87.402	99.3493	87.189	99.8974	97.867	99.8555	97.009	99.3133	86.527	99.7258	94.397
23VIC59	L18	99.2128	84.707	99.5385	90.743	99.9985	99.968	99.998	99.959	99.7072	94.028	99.3211	86.67	99.8455	96.805	99.8879	97.673	99.5935	91.801	99.3532	87.261	99.3389	86.997	99.3133	86.527	99.3357	86.938	99.7191	94.263	99.3307	86.847	99.3541	87.278	99.3403	87.023	99.3181	86.616	99.3463	87.134	99.3339	86.905	99.889	97.694	99.8447	96.788	99.2963	86.218	99.7076	94.036
23WA01	L18	99.2474	85.33	99.5597	91.15	99.998	99.958	99.9978	99.953	99.7272	94.424	99.3696	87.564	99.8554	97.007	99.8933	97.784	99.6076	92.076	99.3849	87.847	99.3704	87.578	99.3477	87.16	99.3697	87.565	99.7307	94.495	99.3625	87.432	99.3861	87.87	99.372	87.609	99.35	87.202	99.376	87.682	99.3677	87.528	99.8944	97.806	99.8545	96.989	99.3237	86.719	99.7268	94.416
23WA17	L18	99.2482	85.345	99.5621	91.195	99.9983	99.964	99.9981	99.96	99.7453	94.785	99.3492	87.187	99.8667	97.238	99.906	98.045	99.6177	92.271	99.3862	87.871	99.3721	87.61	99.3459	87.126	99.3652	87.482	99.7467	94.813	99.3617	87.418	99.3874	87.894	99.3717	87.602	99.3523	87.244	99.3768	87.697	99.3628	87.438	99.907	98.066	99.8659	97.222	99.3301	86.835	99.7452	94.784
90KS101-1	L-1990	99.6606	93.11	99.6882	93.652	99.6601	93.1	99.678	93.451	99.7113	94.11	99.6693	93.28	99.7023	93.93	99.6994	93.874	99.5767	91.477	99.6812	93.515	99.6823	93.537	99.6625	93.147	99.9996	99.992	99.9992	99.983	99.6712	93.318	99.6741	93.374	99.6833	93.555	99.6772	93.435	99.6583	93.064	99.6917	93.721	99.6989	93.864	99.7002	93.889	99.5812	91.564	99.7121	94.125
90MN153-1	L-1990	99.6779	93.45	99.7022	93.929	99.6651	93.197	99.6842	93.573	99.7171	94.225	99.6858	93.606	99.7076	94.036	99.7041	93.967	99.5856	91.648	99.6986	93.858	99.6987	93.859	99.6814	93.519	99.9996	99.991	99.9993	99.986	99.6891	93.67	99.6905	93.698	99.7017	93.919	99.6931	93.75	99.677	93.431	99.7086	94.056	99.7033	93.95	99.7055	93.995	99.5943	91.818	99.7181	94.245
90MN3B-1	L-1990	99.6705	93.303	99.6945	93.777	99.6624	93.144	99.6824	93.538	99.7168	94.218	99.6775	93.442	99.7062	94.008	99.7027	93.939	99.5808	91.556	99.6895	93.679	99.6891	93.67	99.6726	93.345	99.9977	99.951	99.9968	99.932	99.6789	93.469	99.6826	93.542	99.6905	93.697	99.6846	93.581	99.6672	93.239	99.6998	93.882	99.702	93.926	99.7041	93.966	99.5892	91.718	99.7175	94.232
90TX52-1	L-1990	99.6865	93.618	99.7092	94.067	99.671	93.313	99.6882	93.653	99.7222	94.325	99.6934	93.755	99.7105	94.094	99.709	94.063	99.5917	91.766	99.7046	93.976	99.7039	93.963	99.6876	93.641	99.9997	99.994	99.9995	99.99	99.698	93.845	99.7002	93.889	99.7081	94.045	99.703	93.944	99.6861	93.61	99.7176	94.235	99.7082	94.047	99.7086	94.055	99.6021	91.968	99.723	94.342
90TX58-1	L-1990	99.6621	93.139	99.6936	93.758	99.6583	93.065	99.6797	93.485	99.714	94.162	99.6705	93.303	99.7021	93.927	99.6985	93.856	99.5803	91.546	99.6837	93.564	99.6831	93.552	99.6612	93.121	99.9996	99.991	99.9996	99.992	99.6718	93.329	99.6735	93.363	99.6857	93.604	99.6764	93.419	99.6579	93.057	99.6934	93.755	99.698	93.846	99.7002	93.89	99.5817	91.573	99.7148	94.178
17FL16-1	L-2017	99.6162	92.243	99.6765	93.422	99.6561	93.022	99.6694	93.283	99.7008	93.901	99.6709	93.312	99.6886	93.66	99.6914	93.716	99.5733	91.412	99.663	93.157	99.6835	93.56	99.6411	92.727	99.6781	93.454	99.9956	99.908	99.6713	93.319	99.6758	93.409	99.6751	93.394	99.6605	93.107	99.6527	92.954	99.6755	93.403	99.6904	93.696	99.6872	93.633	99.5657	91.265	99.7015	93.916
17LA50-2	L-2017	99.8122	96.129	99.7707	95.293	99.7102	94.087	99.7231	94.344	99.7566	95.011	99.8179	96.245	99.7403	94.685	99.7414	94.707	99.6365	92.638	99.8108	96.101	99.8289	96.468	99.819	96.267	99.8372	96.637	99.996	99.915	99.8244	96.377	99.8287	96.463	99.829	96.469	99.8231	96.351	99.8123	96.132	99.8311	96.512	99.7405	94.689	99.739	94.66	99.703	93.944	99.7574	95.028
17LA50-3	L-2017	99.6178	92.273	99.6762	93.416	99.657	93.039	99.6696	93.287	99.701	93.905	99.6719	93.331	99.6895	93.678	99.6913	93.713	99.5751	91.446	99.6643	93.182	99.6849	93.588	99.6427	92.759	99.6784	93.459	99.9954	99.903	99.6732	93.356	99.6777	93.445	99.6754	93.401	99.6611	93.12	99.6544	92.987	99.6767	93.425	99.6902	93.691	99.6881	93.65	99.5642	91.237	99.7014	93.913
17TX12-3	L-2017	99.6187	92.291	99.6759	93.411	99.6572	93.043	99.6681	93.257	99.7022	93.928	99.6733	93.359	99.6893	93.674	99.692	93.728	99.5738	91.422	99.6644	93.184	99.686	93.609	99.6432	92.768	99.6793	93.477	99.9954	99.903	99.6732	93.356	99.677	93.432	99.677	93.431	99.6606	93.109	99.655	93	99.6761	93.413	99.6911	93.71	99.6877	93.643	99.5651	91.254	99.7026	93.936
17TX15-3	L-2017	99.6351	92.61	99.6844	93.577	99.6623	93.142	99.6742	93.377	99.7065	94.015	99.6835	93.56	99.6953	93.792	99.6975	93.837	99.5808	91.557	99.677	93.431	99.6996	93.878	99.6577	93.053	99.6918	93.724	99.9955	99.906	99.6881	93.651	99.6917	93.721	99.6899	93.685	99.6743	93.378	99.6698	93.29	99.6887	93.663	99.6965	93.817	99.6939	93.765	99.5778	91.498	99.7072	94.028
17TX44-3	L-2017	99.6217	92.349	99.6813	93.517	99.6618	93.133	99.6743	93.378	99.7055	93.995	99.6771	93.434	99.694	93.766	99.6959	93.804	99.5801	91.542	99.6678	93.251	99.6891	93.67	99.6469	92.84	99.6839	93.568	99.9961	99.919	99.6781	93.453	99.6825	93.54	99.6802	93.494	99.6644	93.183	99.6584	93.066	99.6804	93.498	99.6949	93.785	99.6925	93.738	99.5689	91.327	99.7062	94.008
17TX59-2	L-2017	99.6657	93.21	99.6982	93.849	99.6705	93.303	99.6815	93.521	99.7129	94.141	99.7061	94.006	99.7022	93.928	99.7041	93.967	99.589	91.715	99.7028	93.941	99.7226	94.334	99.6852	93.594	99.7135	94.153	99.9955	99.906	99.7119	94.121	99.7154	94.191	99.7123	94.129	99.7	93.886	99.6969	93.824	99.7158	94.199	99.7031	93.947	99.7008	93.902	99.6006	91.939	99.7137	94.157
TW-19061	L-TW	99.6345	92.599	99.6875	93.639	99.6533	92.966	99.6572	93.043	99.6819	93.529	99.9928	99.849	99.676	93.412	99.6866	93.621	99.5656	91.264	99.6696	93.286	99.6693	93.281	99.6378	92.664	99.6659	93.213	99.8327	96.544	99.6437	92.778	99.6667	93.229	99.6692	93.279	99.635	92.608	99.6513	92.928	99.6664	93.223	99.6875	93.638	99.674	93.373	99.5523	91.008	99.6827	93.543
TW-NTU01	L-TW	99.6338	92.585	99.6868	93.625	99.6538	92.977	99.6557	93.013	99.6839	93.568	99.9931	99.856	99.6764	93.42	99.687	93.628	99.566	91.27	99.6683	93.26	99.6689	93.273	99.6394	92.694	99.6677	93.248	99.8332	96.556	99.6448	92.799	99.6667	93.23	99.671	93.314	99.6356	92.621	99.6515	92.931	99.6667	93.229	99.6879	93.647	99.6744	93.38	99.555	91.059	99.6844	93.578
TW-NTU03	L-TW	99.6386	92.678	99.6888	93.665	99.657	93.039	99.6615	93.128	99.6876	93.64	99.9929	99.851	99.6804	93.499	99.6892	93.673	99.5717	91.381	99.6731	93.354	99.6734	93.361	99.6427	92.759	99.6716	93.325	99.8353	96.597	99.6492	92.886	99.6701	93.295	99.6728	93.349	99.6404	92.714	99.6583	93.064	99.67	93.294	99.6903	93.693	99.6786	93.464	99.5593	91.142	99.6881	93.65
TW-NTU04	L-TW	99.6343	92.594	99.6861	93.61	99.653	92.961	99.6556	93.011	99.6822	93.534	99.9927	99.846	99.6751	93.394	99.6865	93.618	99.5653	91.258	99.6686	93.266	99.6698	93.291	99.6395	92.696	99.6673	93.24	99.8332	96.554	99.644	92.784	99.666	93.215	99.6694	93.282	99.6348	92.604	99.6518	92.937	99.6655	93.205	99.6873	93.634	99.6732	93.356	99.5552	91.064	99.6831	93.551
TW-SW01	L-TW	99.6351	92.61	99.6871	93.631	99.6544	92.987	99.6572	93.043	99.6854	93.597	99.993	99.853	99.6776	93.444	99.6873	93.634	99.5678	91.306	99.6696	93.286	99.6703	93.299	99.6411	92.727	99.6679	93.253	99.833	96.55	99.6447	92.797	99.6686	93.267	99.6706	93.305	99.6361	92.629	99.654	92.979	99.6667	93.229	99.6881	93.651	99.6757	93.406	99.5561	91.081	99.6857	93.604
Pca203		99.9845	99.674	99.9834	99.653	99.5193	90.376	99.543	90.83	99.5308	90.596	99.787	95.62	99.5469	90.903	99.5363	90.7	99.4347	88.776	99.895	97.819	99.792	95.722	99.7695	95.27	99.8129	96.144	99.5558	91.074	99.7801	95.482	99.7858	95.597	99.7776	95.432	99.7791	95.463	99.7845	95.57	99.7866	95.613	99.5356	90.687	99.545	90.868	99.6319	92.548	99.5317	90.612
90AR100-1		99.6853	93.596	99.7079	94.041	99.6371	92.649	99.6519	92.938	99.6609	93.116	99.648	92.862	99.6712	93.318	99.6579	93.057	99.9994	99.988	99.9987	99.972	99.6923	93.733	99.6754	93.4	99.6758	93.409	99.6794	93.479	99.6546	92.992	99.6661	93.217	99.656	93.019	99.6469	92.84	99.6557	93.013	99.6733	93.359	99.6574	93.046	99.6698	93.29	99.5695	91.339	99.6613	93.123
90MN14B-1		99.7057	93.999	99.5229	90.444	99.3247	86.737	99.3393	87.005	99.3296	86.826	99.6688	93.27	99.3429	87.071	99.3263	86.766	99.2774	85.873	99.6835	93.559	99.9965	99.926	99.9976	99.949	99.7004	93.893	99.3605	87.396	99.7384	94.647	99.7325	94.53	99.7078	94.04	99.7289	94.458	99.7147	94.176	99.7274	94.428	99.326	86.76	99.3425	87.064	99.54	90.771	99.3309	86.851
90MN7B-1		99.7013	93.911	99.5224	90.435	99.3265	86.769	99.3407	87.031	99.3389	86.998	99.6627	93.15	99.3468	87.143	99.3318	86.866	99.2784	85.892	99.6818	93.526	99.9965	99.927	99.9974	99.946	99.6952	93.79	99.3621	87.425	99.7367	94.613	99.7326	94.532	99.7054	93.993	99.7278	94.436	99.7125	94.133	99.7252	94.385	99.3313	86.857	99.3462	87.132	99.5356	90.688	99.3401	87.019
18MNBT-34		99.6782	93.456	99.5107	90.212	99.3057	86.388	99.3173	86.601	99.3166	86.589	99.6304	92.518	99.3241	86.726	99.3064	86.401	99.2515	85.404	99.6282	92.476	99.7349	94.578	99.7146	94.174	99.6579	93.056	99.3395	87.009	99.9961	99.918	99.9962	99.921	99.743	94.74	99.7432	94.744	99.7265	94.411	99.7077	94.038	99.3056	86.387	99.3228	86.702	99.5032	90.069	99.3172	86.599
18MNBT-36		99.7286	94.453	99.5257	90.498	99.3265	86.77	99.3408	87.033	99.35	87.201	99.6615	93.127	99.3495	87.193	99.33	86.834	99.2595	85.548	99.6655	93.205	99.7356	94.592	99.7375	94.63	99.7145	94.172	99.3665	87.507	99.7506	94.891	99.793	95.742	99.9989	99.976	99.999	99.979	99.7534	94.947	99.7374	94.628	99.3296	86.826	99.3485	87.175	99.5162	90.317	99.3511	87.222
18MNBT-50		99.6945	93.777	99.5181	90.353	99.3025	86.33	99.3284	86.805	99.3095	86.459	99.6407	92.72	99.3215	86.678	99.3128	86.518	99.2463	85.31	99.6474	92.85	99.7109	94.101	99.7007	93.899	99.6708	93.309	99.3407	87.031	99.7188	94.258	99.7138	94.158	99.726	94.401	99.7169	94.221	99.9988	99.975	99.9991	99.981	99.3125	86.513	99.3205	86.66	99.5128	90.253	99.3096	86.46
12NC29		99.6626	93.149	99.703	93.945	99.6762	93.416	99.673	93.352	99.7151	94.184	99.6785	93.461	99.6935	93.757	99.7028	93.941	99.5908	91.749	99.6918	93.724	99.7036	93.956	99.7059	94.002	99.7015	93.916	99.8612	97.126	99.6953	93.792	99.6996	93.878	99.6936	93.759	99.6983	93.851	99.7034	93.953	99.7107	94.098	99.7027	93.938	99.6928	93.744	99.6165	92.248	99.716	94.203
12SD80		99.7606	95.092	99.5327	90.632	99.3377	86.976	99.3727	87.622	99.3549	87.293	99.7116	94.116	99.3652	87.483	99.3564	87.319	99.2891	86.087	99.6943	93.772	99.7383	94.645	99.7072	94.028	99.7244	94.369	99.3778	87.715	99.7157	94.196	99.7366	94.612	99.7283	94.447	99.7106	94.096	99.7156	94.194	99.7399	94.677	99.3564	87.32	99.3655	87.488	99.5532	91.025	99.3557	87.306
15FL1-2		99.7443	94.766	99.4957	89.927	99.2979	86.247	99.317	86.596	99.3047	86.371	99.6727	93.347	99.3178	86.61	99.3074	86.42	99.2448	85.284	99.6833	93.556	99.7149	94.18	99.7242	94.365	99.6991	93.868	99.32	86.651	99.6949	93.785	99.7162	94.206	99.6955	93.796	99.7033	93.95	99.7038	93.96	99.7146	94.174	99.3072	86.417	99.3172	86.599	99.5319	90.616	99.306	86.394
15FL1-4		99.6803	93.497	99.4979	89.968	99.3179	86.612	99.3392	87.002	99.3356	86.937	99.6312	92.535	99.3387	86.993	99.326	86.761	99.2611	85.578	99.6437	92.778	99.6918	93.723	99.7059	94.003	99.679	93.472	99.345	87.109	99.7224	94.33	99.6946	93.778	99.6828	93.545	99.6714	93.321	99.7131	94.145	99.7183	94.249	99.3256	86.754	99.3376	86.973	99.5042	90.088	99.3361	86.946
15MN10-4		99.6866	93.621	99.505	90.104	99.3009	86.302	99.3181	86.615	99.3135	86.531	99.6229	92.372	99.3241	86.725	99.3088	86.446	99.2424	85.239	99.6498	92.898	99.7219	94.32	99.6938	93.763	99.6634	93.164	99.3393	87.005	99.7446	94.771	99.75	94.88	99.7239	94.36	99.7279	94.438	99.7419	94.717	99.7012	93.91	99.309	86.449	99.3217	86.681	99.4908	89.835	99.3145	86.549
15MN10-5		99.755	94.98	99.5093	90.185	99.3074	86.42	99.328	86.798	99.315	86.558	99.6803	93.497	99.3286	86.808	99.3172	86.599	99.2554	85.475	99.6954	93.794	99.7263	94.407	99.734	94.56	99.7101	94.085	99.3341	86.91	99.706	94.005	99.7288	94.457	99.709	94.064	99.7165	94.212	99.7165	94.212	99.7262	94.405	99.3169	86.593	99.328	86.797	99.5425	90.82	99.3162	86.58
15MN13-4		99.6956	93.798	99.4683	89.409	99.2773	85.872	99.2989	86.265	99.2674	85.691	99.6154	92.226	99.2985	86.257	99.2849	86.009	99.219	84.819	99.6424	92.752	99.6933	93.754	99.6976	93.838	99.6825	93.54	99.3043	86.363	99.7067	94.019	99.6837	93.563	99.6663	93.221	99.6772	93.435	99.6929	93.746	99.7163	94.208	99.2841	85.996	99.2973	86.236	99.4774	89.581	99.2687	85.715
15MN14-4		99.713	94.143	99.4797	89.623	99.2921	86.141	99.3062	86.398	99.3019	86.32	99.668	93.255	99.3118	86.5	99.3001	86.286	99.2451	85.288	99.6524	92.949	99.6847	93.584	99.7117	94.117	99.7034	93.952	99.3345	86.917	99.6782	93.456	99.6814	93.519	99.6952	93.79	99.6842	93.574	99.646	92.824	99.7159	94.201	99.2989	86.265	99.3114	86.493	99.517	90.333	99.302	86.322
15MN16-3		99.702	93.926	99.518	90.351	99.295	86.194	99.3145	86.549	99.3098	86.463	99.6314	92.538	99.3187	86.627	99.3064	86.401	99.2366	85.135	99.6568	93.034	99.6828	93.546	99.7071	94.025	99.6992	93.87	99.3241	86.726	99.7119	94.121	99.7139	94.16	99.733	94.541	99.7071	94.025	99.7161	94.204	99.7056	93.997	99.3068	86.409	99.3182	86.618	99.5163	90.319	99.3109	86.484
15MN17-5		99.7464	94.807	99.4988	89.986	99.3002	86.289	99.3184	86.622	99.3073	86.419	99.6739	93.37	99.3204	86.657	99.3091	86.451	99.2467	85.318	99.6881	93.65	99.7176	94.234	99.7271	94.423	99.7024	93.933	99.3214	86.676	99.6953	93.793	99.7196	94.274	99.6999	93.883	99.7063	94.01	99.7069	94.022	99.7179	94.24	99.309	86.45	99.3198	86.647	99.5339	90.655	99.3085	86.44
15MN18-1		99.7134	94.15	99.4931	89.877	99.2817	85.952	99.3055	86.386	99.2918	86.135	99.6509	92.92	99.2979	86.247	99.2861	86.031	99.2177	84.795	99.637	92.647	99.6926	93.739	99.7128	94.138	99.6932	93.751	99.3051	86.378	99.7187	94.256	99.7368	94.616	99.7301	94.483	99.7192	94.265	99.7312	94.505	99.6919	93.725	99.2857	86.025	99.2977	86.243	99.5024	90.054	99.2921	86.14
15MN18-3		99.7108	94.099	99.493	89.876	99.2796	85.914	99.3076	86.424	99.3	86.284	99.6337	92.584	99.3038	86.354	99.2968	86.227	99.2315	85.044	99.6434	92.772	99.6929	93.746	99.6909	93.706	99.6612	93.122	99.3308	86.848	99.7414	94.707	99.7391	94.662	99.724	94.362	99.7138	94.159	99.7291	94.463	99.7062	94.008	99.2962	86.216	99.302	86.321	99.4903	89.824	99.3007	86.297
15MN23-1		99.6935	93.757	99.4789	89.608	99.2801	85.922	99.304	86.357	99.2992	86.271	99.6171	92.259	99.3004	86.292	99.2875	86.057	99.2233	84.896	99.6542	92.984	99.6942	93.77	99.6983	93.852	99.6699	93.292	99.3106	86.479	99.7145	94.172	99.7501	94.882	99.7365	94.609	99.7635	95.15	99.7329	94.539	99.6931	93.75	99.2872	86.051	99.3012	86.306	99.4846	89.717	99.3001	86.286
15MN24-1		99.7086	94.055	99.4867	89.756	99.2907	86.116	99.3088	86.446	99.3053	86.381	99.6429	92.763	99.3093	86.454	99.2945	86.184	99.2337	85.083	99.6151	92.221	99.6974	93.834	99.7092	94.068	99.7065	94.015	99.3113	86.491	99.7262	94.404	99.7457	94.794	99.7493	94.866	99.7573	95.026	99.7271	94.423	99.7152	94.187	99.2945	86.184	99.3083	86.437	99.4908	89.835	99.3063	86.399
15MN25-3		99.7277	94.434	99.4954	89.921	99.2969	86.229	99.3177	86.609	99.3214	86.677	99.6485	92.872	99.3265	86.77	99.3177	86.608	99.2498	85.373	99.6609	93.116	99.7102	94.088	99.718	94.242	99.6913	93.713	99.3446	87.102	99.7405	94.689	99.7274	94.428	99.7141	94.164	99.7327	94.535	99.7316	94.513	99.7153	94.188	99.3173	86.601	99.3255	86.751	99.525	90.485	99.3226	86.698
15MN27-3		99.7117	94.117	99.4715	89.468	99.2666	85.677	99.2936	86.168	99.2801	85.922	99.6075	92.074	99.2786	85.896	99.2823	85.962	99.2165	84.774	99.6467	92.838	99.6949	93.784	99.7213	94.307	99.6663	93.222	99.3084	86.439	99.7066	94.017	99.7126	94.135	99.7183	94.249	99.7281	94.442	99.7113	94.109	99.6799	93.489	99.2821	85.958	99.2773	85.872	99.5032	90.069	99.2801	85.923
15MS7-1		99.7115	94.114	99.486	89.744	99.2838	85.99	99.3112	86.489	99.2979	86.247	99.6557	93.013	99.3025	86.33	99.2985	86.257	99.2292	85.002	99.6263	92.439	99.7006	93.897	99.7074	94.031	99.6882	93.652	99.3199	86.649	99.7142	94.167	99.6928	93.743	99.6916	93.72	99.694	93.767	99.6901	93.689	99.7019	93.924	99.2986	86.259	99.3005	86.294	99.5145	90.285	99.2986	86.26
15ND19-5		99.7117	94.117	99.4637	89.322	99.2739	85.809	99.2894	86.092	99.2687	85.716	99.6085	92.093	99.2896	86.095	99.2755	85.839	99.2133	84.716	99.6475	92.852	99.701	93.906	99.708	94.043	99.674	93.373	99.3127	86.517	99.6973	93.832	99.7054	93.992	99.6752	93.397	99.688	93.649	99.6767	93.426	99.7132	94.147	99.276	85.847	99.2889	86.082	99.5211	90.411	99.27	85.739
15ND20-3		99.7067	94.018	99.4946	89.907	99.2882	86.07	99.3002	86.288	99.2902	86.106	99.6449	92.801	99.3034	86.346	99.2905	86.112	99.2216	84.866	99.6561	93.022	99.7314	94.508	99.7143	94.168	99.6641	93.179	99.3023	86.326	99.7188	94.257	99.7111	94.106	99.6704	93.302	99.6938	93.762	99.698	93.846	99.7048	93.981	99.2901	86.104	99.3042	86.361	99.5147	90.288	99.291	86.121
15ND20-4		99.7147	94.176	99.465	89.346	99.2771	85.867	99.2924	86.146	99.2719	85.774	99.6103	92.128	99.2923	86.145	99.2778	85.88	99.2163	84.77	99.6502	92.905	99.7039	93.962	99.7097	94.077	99.6781	93.453	99.3147	86.554	99.6997	93.879	99.7077	94.038	99.676	93.412	99.6895	93.679	99.679	93.471	99.7159	94.201	99.2782	85.887	99.2917	86.134	99.5226	90.439	99.2726	85.786
15NE8-4		99.6962	93.81	99.4523	89.106	99.275	85.83	99.2905	86.111	99.2602	85.561	99.651	92.922	99.286	86.029	99.2734	85.801	99.2098	84.654	99.6304	92.519	99.6992	93.869	99.7027	93.939	99.675	93.393	99.2859	86.027	99.6871	93.63	99.6879	93.647	99.6878	93.644	99.6782	93.456	99.6785	93.462	99.6653	93.202	99.2726	85.787	99.2846	86.004	99.4863	89.749	99.261	85.576
15NE8-5		99.7066	94.016	99.4643	89.333	99.2871	86.049	99.298	86.249	99.2711	85.759	99.6611	93.119	99.2954	86.201	99.2835	85.985	99.2227	84.885	99.6416	92.738	99.7084	94.051	99.713	94.142	99.6849	93.588	99.2977	86.243	99.6979	93.843	99.6997	93.88	99.6974	93.835	99.6901	93.69	99.6889	93.666	99.6756	93.404	99.2832	85.979	99.294	86.175	99.4992	89.994	99.2726	85.786
15NE9-1		99.7469	94.818	99.4979	89.969	99.3019	86.32	99.3191	86.634	99.3069	86.41	99.6746	93.385	99.32	86.651	99.3086	86.442	99.2481	85.342	99.6872	93.633	99.7168	94.219	99.7254	94.389	99.7006	93.897	99.3233	86.711	99.697	93.826	99.7178	94.239	99.6981	93.848	99.704	93.965	99.7038	93.96	99.7164	94.21	99.3085	86.44	99.3193	86.638	99.5362	90.699	99.3077	86.426
15NE9-3		99.7485	94.85	99.5015	90.037	99.3072	86.417	99.3247	86.737	99.3107	86.481	99.6763	93.418	99.325	86.743	99.3134	86.53	99.2514	85.403	99.6883	93.654	99.719	94.261	99.7275	94.43	99.7025	93.935	99.3258	86.757	99.6988	93.862	99.7195	94.271	99.7004	93.893	99.7063	94.011	99.7081	94.045	99.7181	94.244	99.3137	86.535	99.3244	86.732	99.5379	90.731	99.3116	86.496
15OH12-3		99.7381	94.642	99.5085	90.17	99.3132	86.526	99.3283	86.802	99.3282	86.8	99.6664	93.224	99.3283	86.802	99.3242	86.728	99.2519	85.412	99.6701	93.295	99.7286	94.453	99.706	94.005	99.7244	94.37	99.3384	86.988	99.7266	94.413	99.7186	94.254	99.7194	94.27	99.7107	94.098	99.7117	94.118	99.726	94.4	99.3244	86.731	99.3265	86.77	99.5368	90.711	99.3293	86.821
15SD11-1		99.7221	94.323	99.4891	89.802	99.2912	86.124	99.2989	86.265	99.2833	85.981	99.6419	92.744	99.3038	86.355	99.2877	86.061	99.2206	84.847	99.6479	92.86	99.679	93.472	99.6957	93.8	99.6893	93.674	99.3065	86.403	99.7127	94.136	99.7112	94.108	99.6903	93.694	99.7039	93.963	99.6775	93.441	99.6903	93.693	99.2867	86.042	99.3028	86.335	99.4857	89.738	99.2844	86.001
15SD11-2		99.7071	94.026	99.5158	90.309	99.3223	86.692	99.3464	87.136	99.3315	86.862	99.6485	92.873	99.3464	87.135	99.3338	86.904	99.2546	85.461	99.6683	93.26	99.7231	94.343	99.7155	94.193	99.7024	93.933	99.3466	87.139	99.754	94.96	99.724	94.361	99.7126	94.135	99.7344	94.569	99.7085	94.053	99.7299	94.479	99.3337	86.901	99.346	87.128	99.5115	90.227	99.3323	86.876
15SD30-1		99.7431	94.742	99.4951	89.916	99.2966	86.223	99.3134	86.53	99.3032	86.343	99.6716	93.325	99.3152	86.562	99.3022	86.325	99.2423	85.238	99.6837	93.563	99.7151	94.185	99.723	94.341	99.6975	93.836	99.3202	86.655	99.6928	93.744	99.7152	94.186	99.6947	93.781	99.7022	93.928	99.7016	93.917	99.7147	94.176	99.3021	86.324	99.3148	86.555	99.5303	90.586	99.3041	86.359
15SD30-3		99.7456	94.791	99.4985	89.98	99.3	86.284	99.3181	86.616	99.3062	86.398	99.6744	93.38	99.3194	86.64	99.309	86.449	99.2489	85.357	99.6873	93.635	99.7173	94.229	99.7256	94.393	99.6999	93.884	99.321	86.668	99.695	93.786	99.7174	94.231	99.6972	93.83	99.7046	93.976	99.7041	93.967	99.7148	94.179	99.3088	86.446	99.3189	86.631	99.5341	90.658	99.3072	86.416
15TX3-1		99.7454	94.788	99.4993	89.995	99.3022	86.325	99.3202	86.654	99.3085	86.44	99.6761	93.413	99.3229	86.703	99.3099	86.465	99.2494	85.366	99.6879	93.646	99.7169	94.22	99.7262	94.405	99.7014	93.913	99.324	86.723	99.6957	93.8	99.7184	94.25	99.6988	93.861	99.7059	94.002	99.7051	93.986	99.7158	94.199	99.3097	86.462	99.3225	86.697	99.5352	90.68	99.3098	86.463
16IL75-3		99.7528	94.935	99.5625	91.204	99.3559	87.311	99.3787	87.732	99.3569	87.329	99.7052	93.989	99.3715	87.598	99.3599	87.384	99.2974	86.237	99.6951	93.788	99.778	95.441	99.7553	94.986	99.7512	94.904	99.3877	87.9	99.7578	95.035	99.7688	95.256	99.7495	94.869	99.7508	94.896	99.7903	95.688	99.7569	95.017	99.3593	87.374	99.3707	87.584	99.5729	91.403	99.3572	87.334
16MN100-2		99.6542	92.984	99.4759	89.552	99.283	85.976	99.3059	86.393	99.285	86.012	99.6123	92.166	99.3014	86.311	99.2887	86.078	99.2192	84.822	99.6154	92.227	99.6627	93.151	99.6766	93.423	99.6638	93.173	99.3054	86.383	99.7064	94.012	99.7263	94.406	99.7172	94.227	99.6737	93.367	99.6856	93.601	99.6523	92.946	99.288	86.066	99.2992	86.271	99.4554	89.166	99.2857	86.025
16MN101-1		99.6798	93.486	99.5104	90.207	99.316	86.578	99.3374	86.97	99.3072	86.416	99.6273	92.458	99.326	86.761	99.3167	86.59	99.2488	85.356	99.639	92.686	99.6857	93.603	99.707	94.023	99.6996	93.878	99.3279	86.796	99.7114	94.111	99.7242	94.365	99.7149	94.18	99.7057	93.998	99.7043	93.971	99.6845	93.579	99.3165	86.586	99.3257	86.755	99.4919	89.855	99.3071	86.415
16MN102-1		99.7104	94.092	99.4627	89.303	99.2879	86.065	99.3066	86.405	99.3021	86.324	99.6285	92.482	99.308	86.43	99.2906	86.113	99.2359	85.123	99.6122	92.164	99.6887	93.662	99.6995	93.876	99.6712	93.318	99.323	86.706	99.7055	93.995	99.7419	94.718	99.7055	93.994	99.7552	94.984	99.6957	93.801	99.6887	93.663	99.29	86.103	99.3057	86.388	99.4985	89.98	99.303	86.34
16MN102-3		99.6979	93.843	99.4856	89.736	99.2855	86.02	99.2958	86.209	99.2983	86.253	99.6263	92.439	99.304	86.358	99.2944	86.183	99.2325	85.062	99.6345	92.598	99.6719	93.331	99.683	93.549	99.6652	93.199	99.316	86.577	99.689	93.668	99.7243	94.368	99.7168	94.218	99.7126	94.134	99.7056	93.997	99.6865	93.619	99.2932	86.161	99.302	86.321	99.4974	89.959	99.2985	86.258
16MN105-1		99.674	93.373	99.4741	89.518	99.2558	85.481	99.279	85.903	99.276	85.848	99.6156	92.231	99.2831	85.977	99.2645	85.64	99.1945	84.38	99.5936	91.803	99.6712	93.317	99.6686	93.266	99.6575	93.049	99.2887	86.078	99.7277	94.434	99.7233	94.348	99.7201	94.283	99.6962	93.811	99.6994	93.874	99.683	93.549	99.2641	85.632	99.2824	85.965	99.4642	89.331	99.2774	85.874
16MN106-3		99.7046	93.977	99.4885	89.79	99.2834	85.982	99.3089	86.448	99.2977	86.243	99.6124	92.169	99.2984	86.255	99.2876	86.058	99.2373	85.148	99.6245	92.404	99.6914	93.716	99.6921	93.73	99.6928	93.744	99.3136	86.533	99.7037	93.959	99.7333	94.546	99.745	94.78	99.7182	94.247	99.7045	93.975	99.6892	93.673	99.2872	86.052	99.296	86.211	99.4839	89.704	99.2989	86.264
16MN107-1		99.6916	93.719	99.4857	89.737	99.3058	86.39	99.3163	86.582	99.3314	86.86	99.6091	92.105	99.3301	86.836	99.3146	86.551	99.252	85.413	99.6471	92.844	99.7136	94.155	99.6826	93.541	99.6498	92.898	99.3428	87.07	99.7188	94.258	99.7516	94.912	99.7265	94.411	99.7411	94.701	99.7244	94.369	99.6945	93.777	99.3137	86.536	99.3289	86.813	99.4853	89.729	99.3319	86.868
16MN107-3		99.6896	93.68	99.4647	89.34	99.2575	85.512	99.2797	85.916	99.2849	86.009	99.6083	92.088	99.2859	86.027	99.2722	85.779	99.2183	84.807	99.6139	92.197	99.6774	93.439	99.6735	93.362	99.6646	93.188	99.298	86.248	99.7308	94.497	99.7264	94.409	99.7254	94.389	99.6947	93.781	99.6972	93.831	99.6895	93.679	99.2721	85.777	99.2845	86.003	99.488	89.781	99.2862	86.034
16MN110-1		99.6796	93.482	99.4834	89.693	99.2872	86.052	99.3088	86.445	99.295	86.193	99.6229	92.373	99.3077	86.425	99.2912	86.124	99.2193	84.824	99.6167	92.251	99.6731	93.355	99.6821	93.532	99.6816	93.522	99.3183	86.619	99.717	94.223	99.7109	94.101	99.7159	94.201	99.7038	93.961	99.7065	94.014	99.6942	93.771	99.291	86.121	99.3065	86.403	99.4826	89.679	99.2952	86.197
16MN110-2		99.6871	93.631	99.4887	89.795	99.2924	86.147	99.3143	86.547	99.3019	86.319	99.6283	92.478	99.3143	86.546	99.2984	86.256	99.2247	84.922	99.6245	92.403	99.6794	93.478	99.6884	93.657	99.6859	93.608	99.3244	86.731	99.7235	94.351	99.7172	94.227	99.7227	94.336	99.7127	94.137	99.7135	94.153	99.6989	93.864	99.298	86.249	99.313	86.523	99.4908	89.835	99.3024	86.328
16MN118-2		99.6995	93.875	99.4913	89.843	99.2655	85.658	99.2874	86.055	99.2704	85.746	99.632	92.55	99.2852	86.015	99.2759	85.846	99.2023	84.52	99.61	92.122	99.6807	93.504	99.7358	94.596	99.671	93.313	99.2985	86.258	99.7023	93.931	99.7038	93.96	99.6868	93.625	99.7057	93.998	99.6799	93.488	99.7178	94.239	99.2748	85.826	99.2848	86.008	99.5004	90.016	99.2707	85.752
16MN119-1		99.7017	93.92	99.5215	90.418	99.2745	85.82	99.3022	86.325	99.2934	86.165	99.6685	93.265	99.2981	86.251	99.286	86.029	99.2216	84.866	99.6713	93.319	99.6988	93.862	99.7084	94.051	99.6908	93.704	99.3115	86.494	99.7083	94.049	99.7261	94.403	99.713	94.142	99.7073	94.029	99.7023	93.93	99.7306	94.492	99.2864	86.037	99.298	86.249	99.5301	90.582	99.2939	86.174
16MN121-2		99.6897	93.682	99.5003	90.014	99.3007	86.298	99.3226	86.698	99.3289	86.813	99.6004	91.936	99.3236	86.717	99.3099	86.465	99.2645	85.639	99.6572	93.043	99.7039	93.962	99.7069	94.022	99.67	93.293	99.3367	86.957	99.7001	93.887	99.6947	93.781	99.6784	93.459	99.7131	94.144	99.7174	94.231	99.7009	93.903	99.3083	86.437	99.3226	86.699	99.5016	90.04	99.3296	86.827
16MN84-1		99.6776	93.444	99.5085	90.171	99.3046	86.369	99.3084	86.438	99.3139	86.539	99.6442	92.789	99.3131	86.525	99.3078	86.428	99.2486	85.351	99.6498	92.897	99.6994	93.873	99.6698	93.29	99.6781	93.454	99.3295	86.825	99.7144	94.171	99.733	94.54	99.6999	93.883	99.7165	94.212	99.7187	94.255	99.688	93.648	99.3078	86.427	99.3125	86.513	99.4939	89.892	99.3141	86.543
16MN85-1		99.6808	93.506	99.5539	91.038	99.3272	86.782	99.3438	87.088	99.3407	87.031	99.6307	92.525	99.3439	87.089	99.3342	86.911	99.2628	85.608	99.6697	93.288	99.7148	94.178	99.7342	94.565	99.6886	93.661	99.3583	87.355	99.7687	95.253	99.7383	94.645	99.7132	94.146	99.7118	94.12	99.7067	94.019	99.7185	94.252	99.3344	86.915	99.3439	87.089	99.5175	90.342	99.3418	87.05
16MN88-3		99.6802	93.495	99.4914	89.845	99.2961	86.213	99.3137	86.536	99.2939	86.173	99.6378	92.664	99.3111	86.487	99.3015	86.312	99.2347	85.101	99.6256	92.426	99.6942	93.771	99.6776	93.443	99.6652	93.2	99.3313	86.858	99.7303	94.487	99.7259	94.398	99.7171	94.224	99.7009	93.903	99.736	94.6	99.6752	93.396	99.3019	86.32	99.3105	86.476	99.4859	89.741	99.2951	86.195
16MN90-2		99.7131	94.145	99.4762	89.558	99.2766	85.859	99.2999	86.283	99.3034	86.346	99.6532	92.965	99.3036	86.35	99.2909	86.118	99.2312	85.038	99.6377	92.662	99.7108	94.099	99.702	93.926	99.6891	93.67	99.3112	86.489	99.7346	94.573	99.7238	94.357	99.7387	94.653	99.734	94.561	99.711	94.104	99.7041	93.967	99.2902	86.106	99.3015	86.312	99.4795	89.621	99.3038	86.355
16MN93-1		99.7669	95.218	99.5746	91.437	99.3567	87.325	99.3758	87.679	99.3611	87.406	99.687	93.628	99.3672	87.52	99.3618	87.42	99.289	86.085	99.7051	93.986	99.7642	95.164	99.759	95.06	99.7555	94.99	99.3912	87.965	99.7793	95.467	99.8011	95.905	99.7799	95.478	99.7689	95.258	99.7895	95.672	99.7586	95.052	99.3614	87.412	99.3666	87.509	99.5622	91.197	99.3621	87.425
16MN93-2		99.6771	93.433	99.5171	90.335	99.3023	86.327	99.3158	86.574	99.3149	86.557	99.6315	92.54	99.3222	86.691	99.3085	86.44	99.2386	85.172	99.6083	92.088	99.6865	93.618	99.7029	93.942	99.6821	93.532	99.3306	86.844	99.7303	94.487	99.7372	94.623	99.7279	94.438	99.7188	94.258	99.709	94.063	99.6919	93.726	99.3075	86.422	99.3203	86.656	99.5179	90.35	99.3156	86.569
16MN94-1		99.7222	94.325	99.5186	90.363	99.3177	86.608	99.3389	86.998	99.3333	86.894	99.6676	93.246	99.3413	87.041	99.3379	86.979	99.2586	85.532	99.6483	92.868	99.6982	93.849	99.7292	94.464	99.7102	94.087	99.3517	87.234	99.7351	94.582	99.7466	94.812	99.7245	94.371	99.7359	94.598	99.7113	94.11	99.7083	94.049	99.3371	86.965	99.3397	87.012	99.5209	90.406	99.3346	86.918
16MN94-2		99.7413	94.706	99.5735	91.415	99.3617	87.417	99.3825	87.803	99.385	87.849	99.6786	93.463	99.3866	87.879	99.3715	87.599	99.3188	86.629	99.6995	93.876	99.7608	95.095	99.7601	95.082	99.7347	94.575	99.4058	88.236	99.7936	95.753	99.7985	95.853	99.7788	95.457	99.7688	95.255	99.7702	95.283	99.7437	94.754	99.3706	87.582	99.3848	87.845	99.5615	91.184	99.3858	87.864
16MN98-2		99.6996	93.877	99.4437	88.945	99.2462	85.308	99.2667	85.68	99.2499	85.376	99.6222	92.358	99.26	85.557	99.248	85.34	99.1895	84.291	99.6102	92.125	99.6682	93.258	99.642	92.746	99.6352	92.613	99.2676	85.696	99.6571	93.041	99.6967	93.82	99.6873	93.635	99.6967	93.82	99.6942	93.771	99.6612	93.121	99.2468	85.32	99.2595	85.548	99.457	89.195	99.2506	85.387
16MN98-3		99.6713	93.319	99.4963	89.938	99.2855	86.02	99.3063	86.4	99.2906	86.114	99.596	91.851	99.295	86.194	99.2902	86.106	99.2186	84.811	99.6051	92.027	99.6685	93.265	99.6761	93.413	99.6731	93.355	99.3086	86.442	99.7514	94.907	99.7132	94.146	99.6895	93.679	99.7163	94.208	99.6906	93.699	99.6778	93.448	99.2898	86.098	99.2938	86.172	99.474	89.516	99.2909	86.118
16MN99-1		99.7237	94.355	99.4848	89.721	99.2835	85.984	99.3099	86.465	99.3148	86.556	99.6403	92.711	99.3187	86.627	99.309	86.45	99.2473	85.328	99.6683	93.261	99.6939	93.764	99.7139	94.161	99.6867	93.622	99.331	86.853	99.6906	93.7	99.7308	94.496	99.7108	94.1	99.7064	94.013	99.6838	93.566	99.6954	93.795	99.309	86.45	99.3176	86.607	99.5184	90.359	99.3153	86.564
16MN99-2		99.7049	93.983	99.5022	90.05	99.2887	86.078	99.3038	86.354	99.3028	86.335	99.6151	92.221	99.3077	86.425	99.2967	86.224	99.2407	85.209	99.6444	92.793	99.691	93.708	99.6806	93.503	99.6637	93.17	99.3185	86.623	99.7473	94.826	99.7323	94.527	99.7289	94.458	99.7082	94.048	99.7369	94.618	99.7156	94.194	99.2962	86.216	99.3068	86.409	99.5107	90.213	99.3037	86.352
16MN99-3		99.7088	94.06	99.442	88.914	99.238	85.161	99.2609	85.575	99.2759	85.846	99.6197	92.31	99.2751	85.832	99.2572	85.508	99.1921	84.338	99.6194	92.304	99.6734	93.36	99.6789	93.469	99.6576	93.051	99.2813	85.945	99.6917	93.722	99.6784	93.459	99.6837	93.563	99.6906	93.699	99.6902	93.691	99.696	93.806	99.2562	85.489	99.2743	85.817	99.4781	89.594	99.2768	85.862
16SD69-1		99.6882	93.653	99.4921	89.859	99.3027	86.334	99.3263	86.766	99.325	86.742	99.6044	92.013	99.3284	86.804	99.3164	86.584	99.2446	85.279	99.6454	92.812	99.6856	93.602	99.696	93.807	99.6666	93.227	99.3386	86.992	99.7105	94.093	99.691	93.707	99.6844	93.577	99.6698	93.29	99.6945	93.776	99.6981	93.848	99.3165	86.587	99.3277	86.792	99.5197	90.384	99.3258	86.757
16SD74-2		99.7204	94.29	99.5043	90.091	99.3089	86.448	99.3266	86.772	99.3253	86.747	99.6377	92.662	99.3302	86.837	99.3168	86.592	99.2378	85.156	99.674	93.372	99.7173	94.229	99.7186	94.253	99.6889	93.667	99.3434	87.08	99.7199	94.28	99.7335	94.551	99.732	94.521	99.7308	94.496	99.7315	94.511	99.721	94.301	99.3157	86.572	99.3295	86.824	99.5203	90.395	99.3258	86.757
16WI76-1		99.6955	93.797	99.4897	89.813	99.3021	86.323	99.3236	86.716	99.3069	86.41	99.6313	92.537	99.3237	86.719	99.3118	86.501	99.2421	85.235	99.6542	92.983	99.6964	93.815	99.6946	93.779	99.6838	93.565	99.3189	86.63	99.7213	94.307	99.6952	93.79	99.7135	94.153	99.6957	93.8	99.7074	94.032	99.7065	94.015	99.3117	86.499	99.3227	86.7	99.4923	89.863	99.3072	86.416
17AR69-3		99.7264	94.409	99.5591	91.138	99.3387	86.994	99.363	87.442	99.3555	87.304	99.6681	93.256	99.3685	87.543	99.3441	87.094	99.2838	85.989	99.7014	93.913	99.7458	94.796	99.7537	94.954	99.7252	94.386	99.3815	87.785	99.7413	94.706	99.754	94.96	99.7264	94.408	99.7471	94.821	99.7446	94.771	99.7449	94.777	99.343	87.072	99.3671	87.518	99.5469	90.904	99.3555	87.304
17FL20-1		99.7463	94.805	99.5009	90.025	99.3052	86.38	99.3273	86.785	99.3132	86.526	99.6752	93.396	99.326	86.761	99.3141	86.542	99.2534	85.439	99.6882	93.652	99.7166	94.214	99.7247	94.375	99.702	93.926	99.329	86.816	99.6969	93.825	99.7176	94.234	99.699	93.865	99.7057	93.999	99.7046	93.976	99.7158	94.199	99.3139	86.539	99.3254	86.75	99.5357	90.689	99.314	86.54
17FL20-2		99.7454	94.787	99.5012	90.031	99.3041	86.36	99.3253	86.748	99.3125	86.514	99.676	93.412	99.3246	86.734	99.3134	86.53	99.2513	85.4	99.6881	93.651	99.7165	94.213	99.7251	94.383	99.7015	93.916	99.3284	86.804	99.6973	93.833	99.7199	94.279	99.6986	93.857	99.7053	93.991	99.7055	93.995	99.7167	94.216	99.3134	86.529	99.3238	86.72	99.5348	90.673	99.3135	86.532
17FL20-3		99.7432	94.744	99.496	89.933	99.2983	86.254	99.3172	86.599	99.3044	86.365	99.6721	93.336	99.3189	86.631	99.3058	86.391	99.2457	85.3	99.6842	93.574	99.715	94.183	99.7232	94.346	99.6994	93.873	99.322	86.688	99.6933	93.753	99.7159	94.2	99.6954	93.795	99.7013	93.911	99.7035	93.955	99.7122	94.127	99.3057	86.389	99.3183	86.619	99.5318	90.615	99.3057	86.388
17FL21-2		99.6948	93.782	99.5343	90.663	99.3289	86.813	99.344	87.092	99.3398	87.014	99.6369	92.646	99.3562	87.317	99.3496	87.195	99.2738	85.808	99.6665	93.225	99.6999	93.884	99.7022	93.928	99.6814	93.519	99.3657	87.492	99.7273	94.427	99.7011	93.908	99.6963	93.812	99.6961	93.808	99.7252	94.385	99.7106	94.096	99.3485	87.175	99.3547	87.288	99.5344	90.665	99.3408	87.032
17FL22-2		99.6957	93.801	99.5339	90.655	99.3259	86.759	99.3435	87.082	99.3381	86.983	99.6376	92.659	99.3543	87.281	99.3478	87.162	99.2724	85.783	99.6665	93.226	99.7007	93.899	99.7008	93.901	99.6823	93.537	99.3709	87.588	99.7271	94.423	99.7024	93.932	99.6965	93.816	99.6963	93.813	99.7246	94.374	99.7116	94.115	99.3471	87.149	99.3527	87.252	99.5335	90.648	99.3392	87.003
17FL23-1		99.6943	93.772	99.532	90.619	99.3259	86.758	99.3427	87.067	99.3371	86.965	99.6367	92.642	99.3542	87.279	99.3466	87.139	99.2715	85.766	99.6651	93.197	99.6997	93.88	99.7004	93.893	99.6802	93.494	99.3648	87.475	99.7274	94.428	99.7018	93.921	99.6953	93.792	99.6939	93.764	99.7242	94.366	99.7108	94.099	99.3457	87.123	99.3526	87.249	99.5318	90.614	99.3383	86.986
17FL23-2		99.6932	93.751	99.5295	90.571	99.3238	86.721	99.3411	87.037	99.3368	86.958	99.6347	92.602	99.3528	87.254	99.3474	87.154	99.2699	85.738	99.6645	93.185	99.6983	93.852	99.6987	93.859	99.6779	93.449	99.3649	87.476	99.7255	94.391	99.7005	93.895	99.694	93.767	99.6928	93.744	99.7243	94.368	99.7091	94.066	99.3466	87.14	99.3512	87.224	99.5273	90.528	99.3381	86.982
17FL26-3		99.6912	93.711	99.5279	90.541	99.321	86.668	99.3366	86.956	99.3332	86.892	99.6336	92.582	99.3496	87.195	99.343	87.072	99.2654	85.655	99.6612	93.121	99.6979	93.843	99.6967	93.82	99.6774	93.439	99.3603	87.391	99.7241	94.364	99.6983	93.852	99.6931	93.75	99.6914	93.715	99.7212	94.305	99.7077	94.037	99.3424	87.062	99.348	87.164	99.5277	90.536	99.3339	86.906
17IA105-1		99.7671	95.222	99.5649	91.25	99.3573	87.337	99.3768	87.698	99.3716	87.6	99.7036	93.957	99.3709	87.587	99.3616	87.415	99.3066	86.405	99.705	93.984	99.7545	94.969	99.7743	95.365	99.7695	95.27	99.3931	87.999	99.7534	94.948	99.7608	95.096	99.754	94.959	99.7675	95.229	99.7555	94.989	99.7655	95.19	99.3606	87.397	99.3695	87.561	99.5693	91.334	99.3726	87.619
17IA106-3		99.6804	93.499	99.5031	90.067	99.319	86.633	99.3318	86.867	99.3273	86.784	99.6227	92.368	99.3319	86.868	99.3244	86.732	99.2532	85.435	99.6512	92.925	99.7254	94.39	99.7102	94.088	99.6707	93.307	99.3517	87.233	99.716	94.202	99.7129	94.141	99.7006	93.897	99.6888	93.664	99.711	94.103	99.6889	93.667	99.324	86.723	99.33	86.834	99.5218	90.423	99.3281	86.799
17IA108-2		99.6957	93.8	99.4864	89.75	99.2915	86.129	99.3063	86.4	99.303	86.339	99.6149	92.217	99.3111	86.488	99.3031	86.341	99.2267	84.957	99.6442	92.789	99.7091	94.065	99.678	93.451	99.6533	92.967	99.3103	86.473	99.7102	94.088	99.7052	93.988	99.7112	94.108	99.708	94.044	99.6859	93.608	99.7035	93.955	99.3025	86.331	99.3088	86.446	99.5013	90.033	99.3033	86.345
17IA111-3		99.6863	93.614	99.4876	89.773	99.3125	86.514	99.3228	86.702	99.3074	86.42	99.6172	92.262	99.3216	86.679	99.3049	86.375	99.2436	85.262	99.6551	93.001	99.6719	93.332	99.6935	93.757	99.6704	93.301	99.3288	86.811	99.7063	94.01	99.7128	94.138	99.6991	93.868	99.7135	94.152	99.7035	93.954	99.6918	93.724	99.3052	86.379	99.3215	86.678	99.5028	90.061	99.3084	86.438
17IA116-1		99.7283	94.447	99.5067	90.137	99.3009	86.302	99.3262	86.764	99.3099	86.466	99.6347	92.602	99.3284	86.804	99.3094	86.456	99.2389	85.177	99.6686	93.266	99.7186	94.254	99.7218	94.318	99.7101	94.085	99.3428	87.07	99.7254	94.39	99.7032	93.949	99.7103	94.09	99.697	93.827	99.6957	93.8	99.7439	94.757	99.3083	86.436	99.3289	86.813	99.4897	89.813	99.3107	86.48
17IL75-3		99.6992	93.87	99.5122	90.24	99.3029	86.338	99.332	86.871	99.31	86.467	99.6537	92.975	99.3153	86.565	99.3216	86.679	99.2448	85.284	99.6563	93.026	99.7178	94.238	99.7236	94.353	99.6996	93.878	99.3337	86.901	99.7044	93.972	99.7068	94.02	99.6771	93.433	99.7013	93.912	99.7032	93.948	99.6928	93.743	99.3192	86.635	99.3137	86.535	99.519	90.37	99.3115	86.495
17IL76-1		99.6984	93.854	99.5019	90.044	99.3051	86.378	99.3258	86.756	99.3013	86.308	99.6306	92.523	99.328	86.797	99.3074	86.42	99.2388	85.174	99.6559	93.017	99.7276	94.433	99.7055	93.994	99.6936	93.759	99.326	86.761	99.7149	94.18	99.693	93.747	99.6832	93.554	99.7001	93.888	99.717	94.223	99.7242	94.365	99.3078	86.428	99.3266	86.771	99.5141	90.277	99.3017	86.315
17LA48-2		99.7299	94.479	99.5491	90.946	99.3512	87.223	99.3711	87.591	99.3652	87.482	99.6742	93.376	99.3633	87.447	99.3602	87.39	99.2905	86.111	99.6692	93.279	99.7176	94.235	99.7312	94.504	99.7148	94.179	99.3711	87.591	99.7308	94.496	99.7107	94.097	99.7128	94.138	99.7195	94.272	99.7182	94.247	99.7461	94.801	99.3605	87.396	99.3632	87.446	99.5479	90.924	99.3666	87.508
17LA49-3		99.7168	94.218	99.5256	90.496	99.3276	86.79	99.3476	87.158	99.322	86.688	99.6523	92.947	99.347	87.147	99.3297	86.828	99.2585	85.53	99.6758	93.409	99.7436	94.751	99.7268	94.416	99.7159	94.201	99.3476	87.158	99.7306	94.492	99.7115	94.113	99.7013	93.911	99.7195	94.271	99.7331	94.543	99.7423	94.725	99.3301	86.835	99.3458	87.124	99.5339	90.655	99.3225	86.696
17LA67-2		99.7464	94.808	99.5042	90.088	99.3111	86.488	99.3292	86.819	99.3184	86.621	99.6761	93.414	99.3312	86.855	99.3196	86.643	99.26	85.558	99.6891	93.671	99.718	94.242	99.7271	94.423	99.7022	93.928	99.3335	86.898	99.6971	93.828	99.7189	94.259	99.6999	93.884	99.7051	93.987	99.7062	94.008	99.7161	94.205	99.3194	86.639	99.3304	86.841	99.537	90.715	99.3198	86.646
17MN145-1		99.7236	94.354	99.5009	90.025	99.3145	86.549	99.3264	86.767	99.3089	86.447	99.6466	92.836	99.3313	86.857	99.3113	86.491	99.2458	85.301	99.6901	93.69	99.7096	94.076	99.7227	94.336	99.6921	93.729	99.3491	87.186	99.717	94.223	99.7345	94.57	99.7285	94.451	99.7285	94.451	99.7008	93.901	99.6982	93.85	99.3122	86.508	99.3304	86.841	99.5247	90.479	99.3097	86.462
17MN145-2		99.719	94.262	99.4959	89.93	99.3096	86.46	99.3211	86.67	99.3031	86.342	99.6393	92.692	99.3279	86.795	99.3046	86.369	99.2391	85.181	99.6818	93.527	99.7041	93.966	99.7177	94.237	99.6854	93.597	99.3418	87.05	99.7119	94.122	99.7299	94.478	99.7245	94.371	99.7234	94.35	99.6959	93.805	99.6939	93.764	99.3054	86.384	99.3267	86.773	99.5215	90.418	99.3041	86.359
17MN146-1		99.7034	93.953	99.503	90.065	99.3005	86.293	99.3299	86.832	99.3135	86.532	99.6473	92.849	99.3393	87.004	99.3116	86.497	99.2341	85.091	99.6341	92.591	99.7015	93.916	99.6962	93.81	99.6878	93.645	99.3319	86.869	99.7202	94.285	99.7264	94.408	99.7114	94.111	99.7124	94.131	99.7091	94.066	99.7131	94.144	99.3124	86.511	99.3381	86.982	99.5029	90.063	99.314	86.54
17MN146-2		99.7037	93.959	99.5009	90.026	99.2944	86.182	99.3246	86.735	99.3084	86.439	99.6459	92.822	99.3329	86.888	99.3041	86.359	99.2278	84.977	99.6341	92.591	99.6997	93.879	99.6945	93.776	99.6877	93.642	99.3277	86.792	99.719	94.261	99.7259	94.399	99.7106	94.096	99.7132	94.147	99.708	94.043	99.712	94.123	99.3047	86.371	99.3318	86.867	99.5004	90.016	99.309	86.449
17MN150-1		99.7045	93.975	99.5202	90.393	99.3262	86.764	99.339	87	99.3183	86.619	99.6492	92.885	99.3344	86.915	99.3323	86.877	99.2688	85.717	99.6626	93.148	99.7031	93.947	99.7113	94.11	99.6948	93.782	99.3409	87.035	99.7143	94.169	99.721	94.302	99.7131	94.144	99.724	94.362	99.7345	94.571	99.7394	94.668	99.3319	86.869	99.3337	86.901	99.5353	90.682	99.319	86.633
17MN150-2		99.7016	93.918	99.5187	90.365	99.3236	86.717	99.3356	86.937	99.3143	86.547	99.6472	92.846	99.3323	86.877	99.3292	86.82	99.2639	85.629	99.6619	93.135	99.7001	93.888	99.7094	94.071	99.6925	93.737	99.3372	86.967	99.713	94.142	99.7209	94.299	99.7116	94.115	99.7223	94.328	99.7337	94.554	99.7377	94.634	99.3286	86.808	99.3318	86.866	99.5333	90.643	99.3148	86.556
17MN78-2		99.685	93.59	99.4897	89.813	99.3162	86.58	99.3273	86.784	99.319	86.632	99.6361	92.63	99.3307	86.847	99.31	86.468	99.2605	85.566	99.632	92.549	99.6889	93.666	99.7189	94.26	99.698	93.845	99.3445	87.101	99.7223	94.328	99.7154	94.19	99.6875	93.639	99.7039	93.963	99.6684	93.262	99.6936	93.758	99.3094	86.456	99.33	86.834	99.4915	89.848	99.3195	86.641
17MNBT-10		99.706	94.005	99.5337	90.651	99.3096	86.46	99.3328	86.886	99.3292	86.819	99.6447	92.797	99.338	86.98	99.3298	86.831	99.2519	85.411	99.6576	93.05	99.7034	93.953	99.7118	94.119	99.6722	93.337	99.3572	87.334	99.7439	94.758	99.7482	94.843	99.7165	94.212	99.7179	94.24	99.72	94.282	99.7096	94.076	99.3295	86.825	99.3363	86.95	99.5093	90.186	99.3303	86.84
17MNBT-11		99.6999	93.883	99.4931	89.878	99.305	86.376	99.3252	86.745	99.3241	86.726	99.6321	92.551	99.3314	86.86	99.3234	86.712	99.2629	85.61	99.6373	92.654	99.6944	93.774	99.6904	93.695	99.6913	93.713	99.35	87.202	99.7143	94.168	99.7302	94.485	99.7133	94.148	99.745	94.779	99.7067	94.019	99.6703	93.3	99.323	86.705	99.3307	86.846	99.4753	89.54	99.3252	86.746
17MNBT-12		99.6653	93.202	99.5067	90.137	99.3081	86.433	99.3316	86.864	99.3238	86.721	99.6185	92.286	99.3361	86.946	99.3178	86.611	99.2478	85.337	99.6471	92.844	99.7036	93.956	99.7049	93.982	99.6628	93.153	99.3543	87.281	99.7354	94.587	99.7253	94.387	99.7469	94.818	99.7408	94.696	99.733	94.54	99.681	93.511	99.318	86.613	99.3354	86.933	99.5095	90.189	99.3246	86.735
17MNBT-13		99.7042	93.969	99.4861	89.745	99.3026	86.332	99.3227	86.7	99.3123	86.509	99.6326	92.562	99.3186	86.624	99.3147	86.553	99.2516	85.405	99.6175	92.268	99.6944	93.774	99.7066	94.017	99.6917	93.721	99.3271	86.781	99.7274	94.429	99.8167	96.221	99.7234	94.35	99.7415	94.709	99.7226	94.333	99.7196	94.274	99.3138	86.537	99.3182	86.617	99.4902	89.822	99.3134	86.53
17MNBT-14		99.6956	93.798	99.4914	89.845	99.303	86.339	99.3302	86.837	99.3168	86.591	99.6183	92.283	99.3249	86.741	99.3178	86.61	99.2488	85.355	99.6365	92.637	99.7027	93.939	99.7268	94.417	99.6734	93.361	99.3384	86.989	99.7373	94.625	99.7159	94.201	99.7051	93.987	99.7042	93.968	99.6989	93.863	99.7181	94.244	99.3179	86.612	99.3239	86.722	99.5152	90.297	99.3168	86.591
17MNBT-15		99.7004	93.894	99.4675	89.393	99.2745	85.82	99.293	86.157	99.2952	86.198	99.6179	92.275	99.3055	86.385	99.293	86.157	99.2237	84.904	99.6199	92.315	99.6817	93.525	99.6821	93.532	99.6555	93.009	99.3204	86.658	99.7293	94.466	99.7389	94.658	99.7274	94.429	99.7157	94.197	99.7274	94.429	99.7037	93.958	99.2918	86.135	99.3035	86.348	99.5005	90.019	99.2967	86.224
17MNBT-16		99.7011	93.908	99.4943	89.901	99.2892	86.088	99.3159	86.576	99.3228	86.702	99.6323	92.555	99.3195	86.641	99.3133	86.528	99.2516	85.406	99.6292	92.496	99.7114	94.112	99.7021	93.927	99.7126	94.134	99.3359	86.942	99.7493	94.865	99.7254	94.39	99.7553	94.986	99.7183	94.248	99.7015	93.915	99.6905	93.698	99.3118	86.501	99.3171	86.597	99.4923	89.862	99.3237	86.719
17MNBT-17		99.7193	94.268	99.4953	89.919	99.3261	86.763	99.3378	86.978	99.3291	86.817	99.6507	92.915	99.3459	87.126	99.3254	86.75	99.2682	85.707	99.6665	93.225	99.7176	94.234	99.7138	94.159	99.7009	93.904	99.3535	87.267	99.7508	94.896	99.7639	95.157	99.7148	94.179	99.718	94.243	99.7439	94.757	99.7062	94.008	99.325	86.743	99.3444	87.099	99.5313	90.605	99.3294	86.823
17MNBT-18		99.6917	93.721	99.4702	89.445	99.2847	86.006	99.3046	86.368	99.2941	86.177	99.6191	92.298	99.3009	86.302	99.2958	86.208	99.2335	85.079	99.6015	91.957	99.6807	93.505	99.6956	93.798	99.6795	93.481	99.3098	86.463	99.7158	94.199	99.8104	96.094	99.7114	94.112	99.7321	94.522	99.7113	94.109	99.7082	94.047	99.295	86.194	99.3007	86.298	99.4711	89.462	99.2947	86.188
17MNBT-19		99.7153	94.189	99.4754	89.543	99.2776	85.877	99.3005	86.294	99.2911	86.122	99.6276	92.464	99.3028	86.335	99.2867	86.043	99.2181	84.803	99.643	92.765	99.6937	93.761	99.6822	93.534	99.6837	93.563	99.3086	86.442	99.733	94.541	99.7297	94.475	99.7258	94.397	99.7248	94.377	99.6974	93.835	99.6922	93.731	99.2861	86.031	99.302	86.321	99.4871	89.764	99.2917	86.133
17MNBT-2		99.7016	93.918	99.5152	90.298	99.2979	86.247	99.3134	86.53	99.3236	86.716	99.6225	92.365	99.3232	86.71	99.3129	86.52	99.2521	85.415	99.6369	92.646	99.6937	93.76	99.6872	93.633	99.6876	93.641	99.3344	86.914	99.7245	94.371	99.7187	94.256	99.7132	94.147	99.7079	94.042	99.7103	94.09	99.7039	93.963	99.3131	86.525	99.3217	86.682	99.4927	89.871	99.3248	86.738
17MNBT-20		99.7216	94.313	99.5496	90.955	99.3438	87.088	99.3716	87.601	99.3649	87.476	99.6838	93.565	99.3667	87.511	99.3562	87.316	99.3065	86.404	99.6632	93.161	99.7248	94.378	99.7188	94.258	99.7303	94.486	99.3757	87.677	99.7769	95.418	99.775	95.38	99.7827	95.534	99.7463	94.805	99.7719	95.317	99.7246	94.374	99.3553	87.299	99.3646	87.472	99.5362	90.699	99.3662	87.5
17MNBT-21		99.7281	94.442	99.4821	89.669	99.2904	86.11	99.3118	86.501	99.309	86.45	99.6472	92.847	99.3142	86.544	99.3015	86.313	99.2472	85.327	99.6635	93.166	99.7188	94.257	99.6982	93.85	99.6955	93.797	99.3382	86.984	99.742	94.72	99.7365	94.609	99.7303	94.487	99.7539	94.957	99.7049	93.982	99.715	94.183	99.3007	86.298	99.3129	86.521	99.4969	89.95	99.3105	86.477
17MNBT-23		99.6831	93.551	99.4812	89.652	99.2853	86.017	99.305	86.376	99.2856	86.022	99.6086	92.094	99.3037	86.353	99.2887	86.078	99.2181	84.802	99.6372	92.652	99.6736	93.365	99.6907	93.702	99.6742	93.377	99.3077	86.426	99.7178	94.239	99.7299	94.479	99.7421	94.721	99.7113	94.109	99.7155	94.193	99.6849	93.588	99.2883	86.071	99.304	86.357	99.5047	90.098	99.2865	86.039
17MNBT-24		99.6962	93.811	99.5077	90.156	99.2915	86.129	99.3068	86.409	99.3199	86.648	99.6175	92.268	99.3175	86.605	99.3069	86.411	99.2462	85.309	99.6307	92.524	99.6903	93.693	99.6821	93.532	99.6828	93.545	99.329	86.816	99.7181	94.245	99.7139	94.161	99.7074	94.032	99.7017	93.92	99.706	94.004	99.6967	93.821	99.3072	86.416	99.316	86.578	99.4877	89.775	99.3211	86.671
17MNBT-3		99.6939	93.764	99.5069	90.139	99.3104	86.475	99.3337	86.901	99.3363	86.95	99.6389	92.685	99.3369	86.961	99.3294	86.823	99.2614	85.583	99.6419	92.744	99.7084	94.052	99.6971	93.829	99.6749	93.391	99.3473	87.152	99.7411	94.701	99.7282	94.444	99.7318	94.517	99.7109	94.101	99.7347	94.575	99.7148	94.178	99.3291	86.817	99.3356	86.937	99.4971	89.954	99.3366	86.955
17MNBT-4		99.6964	93.815	99.506	90.123	99.2934	86.165	99.3153	86.564	99.3069	86.411	99.6109	92.139	99.3167	86.59	99.2997	86.28	99.2354	85.114	99.6142	92.204	99.6811	93.513	99.6925	93.737	99.6908	93.704	99.3122	86.508	99.7555	94.989	99.7322	94.525	99.7242	94.365	99.7295	94.47	99.7218	94.318	99.7113	94.109	99.2996	86.277	99.3162	86.58	99.4914	89.846	99.3076	86.424
17MNBT-5		99.7293	94.466	99.5081	90.162	99.3222	86.69	99.3264	86.768	99.3394	87.006	99.6473	92.849	99.3413	87.042	99.3292	86.82	99.2633	85.617	99.6703	93.299	99.7115	94.113	99.7191	94.263	99.7067	94.019	99.3474	87.154	99.7338	94.556	99.7424	94.727	99.7663	95.206	99.7576	95.031	99.7405	94.689	99.7185	94.252	99.3291	86.817	99.3398	87.014	99.5004	90.017	99.3402	87.022
17MNBT-6		99.6692	93.279	99.5031	90.068	99.3029	86.337	99.3183	86.62	99.2981	86.251	99.5963	91.855	99.3145	86.55	99.3117	86.499	99.2283	84.985	99.6301	92.513	99.6804	93.498	99.6988	93.862	99.6786	93.464	99.3277	86.792	99.7058	94	99.7146	94.174	99.6796	93.482	99.6938	93.763	99.7088	94.06	99.6815	93.521	99.3117	86.499	99.3139	86.539	99.5026	90.058	99.2989	86.264
17MNBT-7		99.7286	94.452	99.4938	89.891	99.2873	86.053	99.3211	86.671	99.3096	86.46	99.6579	93.056	99.3158	86.573	99.3043	86.364	99.2479	85.339	99.6442	92.788	99.6958	93.803	99.7305	94.491	99.69	93.687	99.3227	86.7	99.7191	94.264	99.7475	94.829	99.7267	94.415	99.7162	94.206	99.7242	94.366	99.7056	93.997	99.3034	86.347	99.3153	86.564	99.5131	90.258	99.3105	86.476
17MNBT-8		99.7003	93.892	99.4684	89.411	99.2746	85.822	99.2938	86.171	99.2951	86.196	99.6174	92.266	99.3052	86.379	99.2923	86.145	99.2252	84.93	99.6202	92.319	99.683	93.549	99.6819	93.529	99.6558	93.016	99.3195	86.642	99.7312	94.504	99.739	94.66	99.7281	94.442	99.7171	94.225	99.728	94.441	99.7054	93.993	99.291	86.121	99.3029	86.338	99.5015	90.037	99.2965	86.221
17MNBT-9		99.7148	94.178	99.5017	90.041	99.2975	86.24	99.3236	86.717	99.3076	86.424	99.6415	92.735	99.3201	86.653	99.302	86.321	99.2395	85.187	99.6421	92.747	99.7236	94.354	99.7216	94.313	99.7048	93.98	99.3393	87.005	99.7617	95.114	99.7391	94.661	99.746	94.8	99.7878	95.637	99.7085	94.054	99.7153	94.188	99.3015	86.312	99.3195	86.641	99.5108	90.215	99.3089	86.448
17MS65-1		99.6958	93.802	99.4994	89.997	99.3006	86.295	99.3206	86.661	99.2959	86.21	99.6293	92.497	99.321	86.669	99.3034	86.346	99.2335	85.079	99.6531	92.963	99.7246	94.373	99.7027	93.939	99.6939	93.765	99.3216	86.68	99.7122	94.127	99.6891	93.671	99.6809	93.509	99.697	93.826	99.7148	94.178	99.7233	94.348	99.3039	86.356	99.3197	86.645	99.5092	90.183	99.2964	86.22
17MS65-3		99.6965	93.817	99.5003	90.015	99.3031	86.342	99.3232	86.709	99.2989	86.265	99.6285	92.481	99.3243	86.73	99.3063	86.399	99.235	85.107	99.653	92.96	99.7246	94.373	99.7037	93.958	99.694	93.766	99.3225	86.697	99.7131	94.145	99.6901	93.69	99.68	93.49	99.6975	93.837	99.7156	94.194	99.7236	94.354	99.3065	86.404	99.3229	86.703	99.5099	90.197	99.2995	86.275
17SD126-1		99.6914	93.715	99.4917	89.852	99.3003	86.29	99.3198	86.647	99.2989	86.265	99.6402	92.71	99.32	86.651	99.3101	86.469	99.2504	85.385	99.6555	93.009	99.7189	94.26	99.7128	94.138	99.6797	93.484	99.3219	86.685	99.6964	93.814	99.7153	94.189	99.694	93.767	99.7033	93.951	99.6932	93.752	99.6973	93.832	99.3098	86.463	99.3193	86.638	99.5243	90.472	99.2992	86.27
17SD126-2		99.72	94.281	99.5322	90.622	99.3246	86.735	99.3475	87.156	99.3398	87.014	99.6429	92.763	99.342	87.054	99.3331	86.891	99.2612	85.58	99.667	93.236	99.7121	94.126	99.7251	94.383	99.7007	93.9	99.3534	87.264	99.7286	94.453	99.7347	94.575	99.7222	94.325	99.7329	94.538	99.7405	94.689	99.7376	94.631	99.3327	86.883	99.3418	87.05	99.5317	90.612	99.3405	87.026
17SD126-3		99.695	93.786	99.4834	89.693	99.2851	86.014	99.3011	86.305	99.2867	86.043	99.6236	92.387	99.3015	86.313	99.2856	86.023	99.2427	85.245	99.6358	92.624	99.6692	93.278	99.6811	93.512	99.6813	93.517	99.3053	86.381	99.6842	93.574	99.6778	93.447	99.6764	93.42	99.6858	93.606	99.6731	93.355	99.6923	93.734	99.2851	86.014	99.3017	86.315	99.498	89.97	99.2874	86.055
17SD129-3		99.7081	94.045	99.5026	90.058	99.3036	86.351	99.3224	86.694	99.317	86.596	99.6238	92.391	99.3284	86.804	99.3136	86.533	99.2565	85.494	99.6799	93.488	99.6989	93.864	99.6775	93.442	99.6707	93.307	99.3303	86.84	99.7095	94.074	99.736	94.599	99.7018	93.922	99.6983	93.852	99.7129	94.141	99.697	93.827	99.3118	86.501	99.3274	86.786	99.5181	90.354	99.3175	86.604
17SD132-1		99.6986	93.857	99.4931	89.877	99.2771	85.868	99.3066	86.406	99.2794	85.91	99.65	92.901	99.3005	86.293	99.291	86.12	99.2195	84.828	99.6403	92.711	99.6875	93.639	99.7097	94.078	99.6744	93.381	99.3087	86.444	99.7152	94.187	99.7002	93.889	99.6919	93.725	99.6904	93.695	99.6914	93.716	99.7022	93.929	99.2913	86.127	99.2991	86.268	99.4858	89.74	99.2799	85.918
17SD133-2		99.7218	94.317	99.5014	90.036	99.2789	85.901	99.2956	86.205	99.2878	86.063	99.6479	92.861	99.289	86.084	99.2871	86.05	99.2309	85.033	99.6564	93.027	99.7109	94.102	99.7181	94.244	99.6989	93.864	99.2998	86.282	99.7029	93.942	99.7223	94.328	99.7206	94.294	99.7266	94.413	99.6931	93.749	99.7012	93.91	99.2863	86.036	99.289	86.084	99.4882	89.784	99.2888	86.081
17SD80-2		99.7589	95.057	99.5525	91.011	99.3716	87.601	99.3933	88.004	99.3848	87.846	99.7111	94.105	99.3969	88.071	99.3871	87.889	99.3098	86.464	99.6942	93.771	99.7386	94.651	99.7326	94.532	99.7554	94.988	99.4215	88.53	99.7658	95.196	99.7555	94.989	99.7581	95.042	99.7488	94.856	99.76	95.08	99.7582	95.044	99.3866	87.879	99.3945	88.025	99.5763	91.47	99.3852	87.853
17TX1-2		99.6967	93.821	99.5003	90.015	99.3027	86.334	99.3231	86.707	99.2991	86.268	99.6298	92.506	99.3258	86.757	99.3064	86.401	99.2348	85.102	99.6534	92.969	99.7264	94.408	99.7043	93.97	99.6943	93.773	99.3244	86.731	99.7115	94.113	99.6906	93.7	99.6818	93.527	99.6995	93.876	99.7166	94.214	99.7253	94.387	99.307	86.412	99.3246	86.734	99.5107	90.213	99.2998	86.282
17TX62-3		99.7389	94.657	99.5141	90.277	99.3198	86.647	99.338	86.98	99.3142	86.545	99.6623	93.142	99.3369	86.96	99.3298	86.831	99.2607	85.571	99.6728	93.349	99.7128	94.139	99.7289	94.459	99.7355	94.59	99.3474	87.154	99.7201	94.284	99.7184	94.25	99.6927	93.741	99.6881	93.651	99.7124	94.13	99.7206	94.293	99.3302	86.838	99.3356	86.936	99.5569	91.095	99.3152	86.563
17TX9-2		99.7384	94.648	99.5221	90.43	99.3505	87.211	99.3658	87.494	99.3606	87.398	99.6921	93.729	99.3704	87.578	99.365	87.479	99.2883	86.071	99.6602	93.101	99.6973	93.833	99.7214	94.309	99.7383	94.646	99.4175	88.455	99.697	93.827	99.7032	93.948	99.7134	94.151	99.7114	94.111	99.6997	93.879	99.7102	94.088	99.3631	87.443	99.3693	87.559	99.5367	90.709	99.3621	87.425
18MNBT-37		99.732	94.52	99.5282	90.546	99.3562	87.316	99.3692	87.557	99.3702	87.575	99.6735	93.363	99.3885	87.915	99.362	87.423	99.2951	86.196	99.6788	93.468	99.7501	94.881	99.7348	94.577	99.7265	94.411	99.3932	88.001	99.7797	95.474	99.776	95.399	99.8253	96.394	99.8294	96.477	99.7687	95.253	99.7634	95.147	99.3619	87.421	99.3873	87.891	99.5447	90.862	99.3714	87.597
18MNBT-38		99.7085	94.054	99.494	89.895	99.3054	86.384	99.3251	86.744	99.3084	86.439	99.6179	92.275	99.3246	86.735	99.3072	86.417	99.2505	85.386	99.6402	92.709	99.6917	93.722	99.7072	94.027	99.6821	93.533	99.337	86.962	99.7196	94.273	99.7438	94.755	99.7124	94.131	99.709	94.064	99.7052	93.989	99.7056	93.996	99.3075	86.421	99.3233	86.711	99.4958	89.929	99.3088	86.446
18MNBT-39		99.6811	93.513	99.4426	88.924	99.2655	85.658	99.2826	85.968	99.2815	85.948	99.6181	92.28	99.2886	86.077	99.2756	85.841	99.2062	84.589	99.5872	91.68	99.6564	93.027	99.6672	93.238	99.6644	93.183	99.2935	86.166	99.6924	93.735	99.7106	94.095	99.7205	94.291	99.708	94.043	99.6966	93.819	99.6493	92.887	99.2746	85.822	99.2872	86.051	99.4657	89.359	99.2824	85.965
18MNBT-41		99.7079	94.041	99.4812	89.653	99.3094	86.456	99.3249	86.741	99.3157	86.571	99.6408	92.722	99.3179	86.612	99.3123	86.51	99.2655	85.658	99.6164	92.247	99.6918	93.724	99.6987	93.86	99.6754	93.401	99.334	86.908	99.7369	94.618	99.7276	94.432	99.706	94.004	99.7186	94.254	99.7052	93.989	99.6939	93.764	99.3116	86.497	99.3163	86.583	99.4907	89.832	99.3168	86.591
18MNBT-42		99.6844	93.577	99.471	89.459	99.2676	85.695	99.284	85.993	99.2767	85.86	99.6384	92.674	99.285	86.012	99.2733	85.799	99.2083	84.626	99.6029	91.983	99.673	93.352	99.6968	93.822	99.6523	92.947	99.2938	86.172	99.7219	94.32	99.7234	94.349	99.7256	94.393	99.7131	94.145	99.6998	93.881	99.6669	93.234	99.2729	85.792	99.2833	85.981	99.4645	89.337	99.2779	85.882
18MNBT-43		99.7909	95.699	99.5989	91.906	99.3882	87.909	99.4061	88.242	99.4043	88.208	99.7358	94.596	99.4119	88.35	99.4009	88.144	99.3315	86.861	99.7222	94.326	99.7691	95.261	99.7724	95.328	99.7792	95.464	99.4284	88.658	99.7968	95.819	99.808	96.044	99.8054	95.992	99.801	95.903	99.8111	96.107	99.7898	95.677	99.4003	88.134	99.4111	88.335	99.5957	91.844	99.4056	88.232
18MNBT-44		99.7107	94.097	99.5031	90.067	99.2956	86.205	99.3129	86.52	99.3007	86.298	99.6462	92.827	99.3202	86.655	99.2963	86.218	99.2385	85.169	99.6682	93.259	99.7034	93.952	99.7188	94.258	99.6766	93.424	99.3241	86.726	99.7163	94.208	99.7276	94.433	99.7007	93.899	99.721	94.301	99.7034	93.952	99.7257	94.395	99.2957	86.207	99.3183	86.619	99.5066	90.135	99.3012	86.306
18MNBT-45		99.8614	97.13	99.6998	93.881	99.4855	89.733	99.4872	89.766	99.4829	89.685	99.8131	96.148	99.4889	89.798	99.482	89.668	99.4083	88.283	99.8287	96.463	99.8619	97.139	99.8696	97.297	99.8505	96.907	99.5133	90.261	99.8579	97.058	99.8984	97.887	99.8872	97.658	99.878	97.47	99.87	97.306	99.8748	97.404	99.4826	89.679	99.488	89.781	99.6822	93.535	99.4838	89.702
18MNBT-46		99.7079	94.041	99.4816	89.659	99.3071	86.415	99.3201	86.653	99.3069	86.41	99.652	92.94	99.3193	86.638	99.3151	86.561	99.2475	85.331	99.65	92.901	99.6985	93.855	99.7077	94.038	99.6877	93.643	99.3279	86.795	99.7165	94.213	99.7115	94.113	99.6986	93.857	99.6907	93.702	99.7093	94.07	99.7198	94.278	99.3146	86.551	99.3178	86.61	99.5246	90.477	99.3078	86.428
18MNBT-47		99.7121	94.126	99.5292	90.566	99.3149	86.557	99.3285	86.806	99.3175	86.605	99.6451	92.806	99.3255	86.751	99.3218	86.684	99.2586	85.533	99.6745	93.383	99.7119	94.121	99.7098	94.079	99.6952	93.79	99.3497	87.196	99.7321	94.523	99.7382	94.643	99.7342	94.565	99.7339	94.558	99.7483	94.846	99.7177	94.236	99.3211	86.67	99.3247	86.737	99.517	90.333	99.3181	86.616
18MNBT-49		99.7277	94.435	99.4795	89.62	99.2956	86.205	99.307	86.412	99.2917	86.133	99.6561	93.022	99.3043	86.363	99.3027	86.334	99.2445	85.278	99.6363	92.634	99.708	94.043	99.6879	93.646	99.7069	94.022	99.3247	86.736	99.7284	94.448	99.7398	94.676	99.7343	94.566	99.719	94.261	99.7467	94.813	99.7003	93.891	99.3024	86.328	99.3025	86.33	99.4986	89.982	99.2925	86.148
18MNBT-51		99.7057	93.998	99.4698	89.436	99.2852	86.016	99.2996	86.278	99.2959	86.21	99.6235	92.384	99.2975	86.24	99.2842	85.997	99.241	85.215	99.6304	92.518	99.6867	93.622	99.667	93.235	99.6763	93.418	99.3024	86.329	99.7028	93.94	99.7367	94.613	99.7281	94.443	99.7214	94.309	99.7404	94.688	99.7035	93.955	99.2836	85.986	99.2971	86.231	99.4815	89.658	99.2973	86.236
18MNBT-52		99.7475	94.829	99.5446	90.859	99.3327	86.884	99.3592	87.371	99.3532	87.261	99.6797	93.484	99.3651	87.48	99.3399	87.016	99.2796	85.914	99.7036	93.956	99.7389	94.657	99.746	94.799	99.7324	94.529	99.3743	87.65	99.7553	94.986	99.7684	95.247	99.7541	94.961	99.7596	95.072	99.7683	95.245	99.7399	94.677	99.3399	87.016	99.3638	87.457	99.5437	90.842	99.3545	87.285
18MNBT-53		99.7117	94.118	99.4904	89.827	99.2977	86.242	99.3153	86.565	99.3102	86.472	99.6487	92.877	99.3097	86.462	99.2995	86.276	99.2465	85.313	99.6458	92.819	99.7064	94.013	99.7227	94.335	99.6876	93.64	99.3264	86.768	99.7243	94.367	99.728	94.441	99.7446	94.772	99.7421	94.722	99.7135	94.153	99.7131	94.145	99.2988	86.263	99.309	86.45	99.4994	89.998	99.3108	86.482
18MNBT-54		99.6985	93.856	99.4989	89.987	99.2879	86.065	99.3017	86.316	99.3142	86.545	99.6295	92.502	99.3099	86.465	99.2894	86.091	99.2384	85.167	99.6292	92.496	99.7054	93.992	99.7033	93.95	99.6815	93.52	99.3189	86.631	99.7239	94.359	99.7204	94.289	99.7262	94.405	99.7258	94.396	99.7245	94.372	99.7075	94.033	99.2877	86.06	99.3091	86.451	99.5036	90.077	99.3147	86.553
18MNBT-55		99.7031	93.946	99.4707	89.454	99.2801	85.922	99.2928	86.154	99.2902	86.106	99.6427	92.759	99.2956	86.204	99.2739	85.809	99.2272	84.966	99.6164	92.247	99.6931	93.75	99.7095	94.073	99.6746	93.385	99.3109	86.483	99.7265	94.411	99.7229	94.339	99.7233	94.348	99.741	94.699	99.7123	94.129	99.7153	94.189	99.273	85.794	99.2944	86.183	99.4893	89.805	99.2911	86.122
18MNBT-56		99.7088	94.06	99.4528	89.117	99.2545	85.459	99.2835	85.985	99.2747	85.825	99.6131	92.182	99.2795	85.912	99.2622	85.597	99.206	84.586	99.6191	92.299	99.6827	93.544	99.7271	94.422	99.6799	93.489	99.2852	86.015	99.7221	94.324	99.7049	93.982	99.7096	94.076	99.7227	94.336	99.6834	93.558	99.6818	93.527	99.2619	85.593	99.2781	85.886	99.4589	89.232	99.2757	85.842
18MNBT-57		99.7225	94.331	99.505	90.104	99.2901	86.105	99.3018	86.318	99.2957	86.207	99.6406	92.718	99.3016	86.314	99.2833	85.98	99.2266	84.956	99.6265	92.443	99.7239	94.359	99.7124	94.131	99.6872	93.632	99.3164	86.584	99.7531	94.942	99.767	95.22	99.7525	94.929	99.7266	94.412	99.6924	93.736	99.7	93.885	99.2824	85.965	99.3008	86.3	99.5028	90.061	99.2969	86.229
18MNBT-58		99.7012	93.91	99.494	89.895	99.2817	85.952	99.3143	86.546	99.2989	86.265	99.6183	92.283	99.3035	86.349	99.3041	86.359	99.2369	85.141	99.6438	92.781	99.6875	93.639	99.6832	93.554	99.7157	94.196	99.3256	86.753	99.7405	94.689	99.7265	94.411	99.7019	93.924	99.7	93.885	99.7216	94.314	99.6961	93.808	99.3038	86.355	99.3019	86.319	99.5048	90.1	99.3002	86.288
90GA16-1		99.668	93.254	99.6994	93.873	99.6707	93.307	99.6774	93.439	99.7098	94.08	99.6751	93.395	99.6959	93.804	99.7094	94.071	99.5877	91.69	99.6733	93.359	99.6848	93.585	99.6724	93.342	99.8769	97.446	99.8348	96.588	99.679	93.471	99.6931	93.749	99.6831	93.551	99.6837	93.564	99.679	93.471	99.7086	94.055	99.7087	94.058	99.6938	93.762	99.5856	91.649	99.7114	94.111
90LA38-1		99.6033	91.991	99.7222	94.325	99.6764	93.419	99.6741	93.375	99.7127	94.137	99.6397	92.7	99.6989	93.864	99.7034	93.952	99.5848	91.634	99.6959	93.805	99.6808	93.506	99.6818	93.527	99.6595	93.088	99.8568	97.036	99.6851	93.591	99.6933	93.754	99.6817	93.525	99.6647	93.19	99.6869	93.627	99.6852	93.594	99.704	93.964	99.698	93.845	99.5939	91.809	99.7139	94.16
90MN137-1		99.744	94.76	99.5244	90.474	99.3255	86.751	99.3344	86.914	99.3287	86.81	99.6982	93.85	99.3314	86.859	99.3305	86.843	99.2626	85.604	99.694	93.767	99.7333	94.547	99.7537	94.953	99.744	94.759	99.3653	87.484	99.7131	94.144	99.7193	94.267	99.7054	93.992	99.7351	94.583	99.7019	93.924	99.721	94.302	99.33	86.834	99.3303	86.839	99.5492	90.948	99.3292	86.82
90MN13B-3		99.7492	94.863	99.5514	90.991	99.344	87.091	99.3697	87.565	99.3414	87.044	99.6862	93.612	99.3673	87.521	99.3522	87.242	99.2905	86.112	99.6728	93.35	99.7104	94.092	99.7493	94.866	99.7488	94.856	99.3718	87.604	99.7254	94.39	99.7248	94.377	99.7336	94.552	99.7271	94.423	99.6965	93.816	99.7263	94.407	99.3528	87.253	99.3669	87.513	99.5547	91.053	99.3423	87.06
90MN148-1		99.746	94.8	99.5442	90.853	99.3396	87.01	99.3529	87.256	99.3431	87.075	99.687	93.629	99.3623	87.429	99.3513	87.226	99.2793	85.908	99.6921	93.73	99.7236	94.354	99.7221	94.324	99.738	94.639	99.3657	87.492	99.7138	94.158	99.7108	94.099	99.7006	93.898	99.6956	93.798	99.7134	94.151	99.7202	94.286	99.3516	87.231	99.3609	87.402	99.566	91.271	99.344	87.092
90MN17B-1		99.7554	94.987	99.5633	91.218	99.3678	87.531	99.3863	87.874	99.3795	87.747	99.6915	93.718	99.3937	88.011	99.3818	87.79	99.3122	86.508	99.7237	94.356	99.7396	94.672	99.7406	94.691	99.7303	94.486	99.4049	88.219	99.7486	94.851	99.7332	94.545	99.7298	94.476	99.721	94.301	99.7193	94.268	99.7249	94.379	99.3826	87.804	99.3923	87.984	99.5669	91.289	99.38	87.757
90MN1B-1		99.7174	94.23	99.5196	90.381	99.3372	86.966	99.3611	87.406	99.3496	87.194	99.6463	92.83	99.3569	87.329	99.3591	87.37	99.2826	85.967	99.6645	93.185	99.7151	94.184	99.7301	94.483	99.7045	93.975	99.3571	87.332	99.7244	94.369	99.6835	93.56	99.7112	94.107	99.6828	93.545	99.7002	93.889	99.7077	94.037	99.3588	87.364	99.3552	87.297	99.5142	90.279	99.3506	87.213
90MN2B-1		99.7157	94.197	99.5177	90.346	99.3397	87.013	99.3604	87.393	99.3482	87.169	99.6429	92.763	99.3584	87.356	99.3601	87.388	99.2816	85.95	99.6611	93.12	99.7142	94.166	99.7285	94.451	99.7034	93.953	99.3566	87.323	99.7239	94.359	99.6822	93.535	99.7107	94.097	99.6804	93.499	99.6994	93.874	99.7054	93.992	99.3598	87.382	99.3566	87.323	99.5108	90.214	99.3491	87.186
90MN5B-1		99.1811	84.141	99.5095	90.189	99.6873	93.634	99.6768	93.428	99.7733	95.346	99.2751	85.832	99.7174	94.23	99.7322	94.525	99.5744	91.432	99.3316	86.864	99.2976	86.241	99.2814	85.946	99.2989	86.265	99.7574	95.027	99.2938	86.171	99.3163	86.582	99.2928	86.153	99.2894	86.092	99.3021	86.323	99.2977	86.243	99.7308	94.497	99.7151	94.184	99.2582	85.525	99.7742	95.364
90MN8B-2		99.7425	94.73	99.5394	90.76	99.3278	86.793	99.355	87.294	99.3243	86.73	99.6771	93.433	99.3509	87.219	99.3371	86.965	99.2655	85.658	99.6586	93.07	99.7047	93.979	99.7424	94.728	99.7417	94.713	99.3529	87.255	99.718	94.242	99.7167	94.216	99.7294	94.469	99.7218	94.318	99.6875	93.639	99.7186	94.253	99.3377	86.975	99.3508	87.216	99.5464	90.895	99.3252	86.745
90MN9B-4		99.662	93.136	99.6919	93.726	99.6638	93.172	99.6697	93.289	99.7023	93.93	99.6683	93.26	99.6884	93.657	99.7019	93.923	99.5808	91.556	99.6668	93.232	99.6779	93.449	99.6648	93.192	99.871	97.325	99.8272	96.433	99.6723	93.34	99.6878	93.645	99.6789	93.469	99.6782	93.455	99.6755	93.403	99.7027	93.938	99.7013	93.912	99.6864	93.616	99.5819	91.577	99.7033	93.951
90PA162-1		99.7693	95.265	99.5246	90.477	99.3547	87.288	99.3662	87.5	99.353	87.258	99.6897	93.681	99.363	87.441	99.3503	87.207	99.3	86.284	99.7058	94.001	99.7389	94.658	99.7367	94.613	99.7306	94.493	99.3763	87.688	99.7325	94.531	99.7299	94.478	99.7251	94.384	99.7262	94.405	99.7444	94.767	99.7132	94.146	99.3497	87.196	99.3613	87.41	99.5608	91.17	99.3541	87.278
90SD164-1		99.604	92.006	99.719	94.261	99.6743	93.379	99.6713	93.319	99.7103	94.09	99.641	92.726	99.6976	93.838	99.7011	93.907	99.5822	91.584	99.6959	93.805	99.6819	93.529	99.6832	93.553	99.6609	93.116	99.8554	97.007	99.6838	93.565	99.6941	93.768	99.6822	93.534	99.6672	93.238	99.6873	93.635	99.6869	93.627	99.7015	93.915	99.6963	93.813	99.5929	91.79	99.7113	94.109
90SD171-1		99.7004	93.894	99.5649	91.25	99.3611	87.406	99.3787	87.733	99.3728	87.623	99.6777	93.445	99.3876	87.897	99.3678	87.53	99.3002	86.288	99.6736	93.364	99.73	94.48	99.7119	94.122	99.7199	94.279	99.3996	88.121	99.7074	94.032	99.7103	94.09	99.7084	94.051	99.6912	93.711	99.7084	94.052	99.7207	94.295	99.3685	87.543	99.3854	87.857	99.5495	90.953	99.3732	87.63
90SD172-1		99.6149	92.217	99.7236	94.354	99.6778	93.447	99.678	93.452	99.7144	94.17	99.6503	92.907	99.7006	93.897	99.706	94.005	99.5873	91.682	99.7032	93.949	99.6928	93.743	99.6944	93.775	99.6711	93.315	99.8577	97.054	99.6933	93.753	99.7036	93.957	99.6936	93.758	99.675	93.392	99.697	93.827	99.6959	93.804	99.7068	94.02	99.6988	93.861	99.5991	91.911	99.7151	94.185
90TX45-1		99.6565	93.028	99.4709	89.458	99.2922	86.143	99.2974	86.238	99.3015	86.312	99.6047	92.019	99.31	86.467	99.2937	86.17	99.2259	84.942	99.606	92.044	99.6409	92.723	99.6727	93.348	99.6778	93.447	99.331	86.852	99.6574	93.047	99.6427	92.759	99.6491	92.884	99.6521	92.943	99.6285	92.481	99.6603	93.104	99.2939	86.174	99.3082	86.435	99.4787	89.605	99.302	86.321
90TX47-1		99.7486	94.852	99.5493	90.95	99.3412	87.039	99.3665	87.507	99.3375	86.971	99.684	93.57	99.3633	87.448	99.3523	87.245	99.2786	85.896	99.6663	93.221	99.7079	94.042	99.7477	94.833	99.7509	94.898	99.3688	87.549	99.7269	94.418	99.7243	94.368	99.7344	94.569	99.7273	94.427	99.6958	93.802	99.7253	94.387	99.3529	87.256	99.3628	87.438	99.5536	91.032	99.3381	86.983
90TX70-1		99.7257	94.394	99.7338	94.557	99.6922	93.732	99.6955	93.796	99.7263	94.407	99.7282	94.444	99.7136	94.154	99.7264	94.408	99.6105	92.131	99.7286	94.453	99.7372	94.623	99.73	94.481	99.8965	97.848	99.8431	96.756	99.7386	94.652	99.7477	94.833	99.7406	94.692	99.7387	94.653	99.7395	94.669	99.7589	95.057	99.7259	94.398	99.7116	94.116	99.6323	92.556	99.7267	94.414
90WI131-1		99.739	94.659	99.5416	90.803	99.3567	87.326	99.3707	87.585	99.3538	87.272	99.6702	93.297	99.3761	87.685	99.3525	87.248	99.2926	86.149	99.6971	93.829	99.7245	94.371	99.7299	94.479	99.7474	94.827	99.3867	87.881	99.699	93.866	99.7231	94.344	99.7198	94.278	99.7308	94.496	99.7207	94.296	99.7226	94.333	99.353	87.258	99.3743	87.651	99.5336	90.649	99.3552	87.297
90WI132-1		99.7557	94.993	99.5225	90.438	99.3261	86.762	99.3433	87.079	99.3421	87.057	99.6772	93.435	99.3553	87.3	99.3408	87.032	99.2726	85.787	99.6739	93.37	99.7135	94.152	99.7286	94.453	99.7117	94.117	99.3649	87.477	99.7016	93.917	99.7035	93.954	99.7031	93.947	99.7145	94.173	99.6889	93.666	99.7206	94.294	99.3393	87.005	99.3543	87.281	99.5416	90.803	99.3431	87.074
PCA16-15-1-1		99.194	84.371	99.5461	90.888	99.712	94.123	99.7263	94.407	99.7708	95.296	99.2954	86.201	99.7413	94.706	99.7523	94.925	99.5984	91.896	99.3482	87.169	99.325	86.743	99.2934	86.165	99.3105	86.476	99.7737	95.354	99.3178	86.61	99.3399	87.015	99.3184	86.622	99.3123	86.509	99.3226	86.699	99.3339	86.905	99.752	94.919	99.7403	94.686	99.2894	86.091	99.7708	95.296
Pca2016-10-1		99.1256	83.158	99.4845	89.715	99.6675	93.244	99.6597	93.091	99.7464	94.807	99.2368	85.139	99.6983	93.852	99.7134	94.151	99.5478	90.921	99.2874	86.056	99.2557	85.48	99.2313	85.04	99.2488	85.356	99.7289	94.458	99.2501	85.378	99.2742	85.816	99.2543	85.454	99.2482	85.345	99.2683	85.708	99.2478	85.338	99.7121	94.125	99.6959	93.805	99.2247	84.921	99.7471	94.821
Pca2016-1-1		99.1334	83.295	99.4876	89.773	99.671	93.313	99.6629	93.155	99.7507	94.894	99.2431	85.252	99.7019	93.923	99.7168	94.218	99.5509	90.981	99.2938	86.172	99.2617	85.589	99.2375	85.151	99.256	85.485	99.7325	94.53	99.2564	85.493	99.2803	85.926	99.2607	85.57	99.2537	85.444	99.275	85.83	99.2556	85.479	99.7157	94.196	99.6996	93.878	99.2314	85.042	99.7513	94.906
Pca2016-13-1		99.1748	84.029	99.5081	90.162	99.6781	93.454	99.6709	93.311	99.7573	95.025	99.2785	85.893	99.7092	94.067	99.7221	94.324	99.5612	91.178	99.3265	86.769	99.2979	86.246	99.2738	85.808	99.2925	86.148	99.7395	94.669	99.2919	86.138	99.3164	86.584	99.2985	86.257	99.2932	86.161	99.3089	86.447	99.2932	86.161	99.721	94.302	99.7071	94.026	99.2584	85.528	99.7586	95.051
Pca2016-15-1		99.1672	83.893	99.5177	90.346	99.6837	93.564	99.6984	93.853	99.7395	94.67	99.2675	85.694	99.7119	94.121	99.7213	94.308	99.573	91.405	99.3202	86.655	99.2947	86.188	99.2624	85.602	99.2821	85.959	99.7459	94.797	99.2888	86.08	99.3086	86.442	99.2899	86.1	99.2821	85.959	99.2917	86.134	99.3053	86.382	99.7213	94.307	99.711	94.103	99.2576	85.515	99.7396	94.671
Pca2016-16-1		99.1253	83.153	99.4849	89.723	99.6682	93.259	99.6604	93.106	99.7489	94.857	99.2376	85.154	99.6986	93.858	99.7153	94.188	99.5491	90.947	99.2883	86.072	99.2569	85.502	99.232	85.052	99.2513	85.4	99.7304	94.488	99.2492	85.363	99.2754	85.837	99.2549	85.465	99.2492	85.362	99.2677	85.698	99.2519	85.411	99.7141	94.164	99.6962	93.811	99.2226	84.883	99.7498	94.875
Pca2016-2-1		99.1311	83.254	99.4862	89.747	99.6704	93.301	99.6628	93.152	99.7499	94.877	99.2412	85.218	99.7012	93.91	99.7163	94.208	99.5514	90.991	99.2915	86.13	99.2602	85.562	99.2353	85.112	99.2558	85.481	99.7306	94.492	99.2533	85.436	99.2772	85.869	99.2577	85.517	99.2521	85.415	99.2714	85.764	99.2529	85.43	99.7152	94.186	99.6992	93.869	99.228	84.98	99.7506	94.891
Pca2016-3-2		99.1247	83.141	99.4845	89.714	99.6653	93.202	99.657	93.039	99.7478	94.836	99.2353	85.112	99.6969	93.825	99.7127	94.136	99.5462	90.89	99.289	86.084	99.2551	85.469	99.2309	85.033	99.2504	85.384	99.7293	94.467	99.2493	85.364	99.2744	85.819	99.2535	85.44	99.2477	85.336	99.2666	85.678	99.2502	85.38	99.7117	94.117	99.6947	93.781	99.2227	84.885	99.7486	94.851
Pca2016-6-2		99.1309	83.251	99.4875	89.772	99.6686	93.266	99.6614	93.125	99.751	94.9	99.2408	85.211	99.7005	93.895	99.7157	94.197	99.5503	90.969	99.2909	86.119	99.26	85.557	99.2357	85.119	99.254	85.449	99.7308	94.496	99.255	85.467	99.2773	85.871	99.2586	85.533	99.2524	85.421	99.2729	85.792	99.2544	85.456	99.7147	94.176	99.6983	93.851	99.2261	84.946	99.7518	94.916
Pca2016-8-1		99.1338	83.302	99.4905	89.828	99.6723	93.339	99.6636	93.168	99.7509	94.898	99.2447	85.282	99.7019	93.923	99.7171	94.225	99.5551	91.062	99.2951	86.196	99.2627	85.607	99.2395	85.188	99.2588	85.536	99.7342	94.564	99.2573	85.509	99.2822	85.96	99.2627	85.606	99.255	85.467	99.2764	85.855	99.2573	85.509	99.7161	94.205	99.6996	93.877	99.2331	85.072	99.7515	94.909
Pca2016-9-2		99.1294	83.224	99.4869	89.76	99.6685	93.264	99.6615	93.128	99.7494	94.867	99.2397	85.191	99.7001	93.887	99.7155	94.193	99.549	90.944	99.2916	86.132	99.2592	85.544	99.2349	85.104	99.2517	85.408	99.7304	94.489	99.2538	85.445	99.2779	85.882	99.2578	85.518	99.2514	85.403	99.2719	85.773	99.2524	85.421	99.7145	94.172	99.6979	93.844	99.2278	84.976	99.7501	94.881
Pca43-1		99.1406	83.422	99.4933	89.881	99.675	93.393	99.6666	93.227	99.754	94.96	99.2495	85.368	99.7053	93.99	99.7195	94.271	99.5567	91.092	99.3002	86.288	99.2694	85.728	99.2445	85.278	99.2635	85.622	99.7364	94.607	99.2637	85.625	99.2871	86.05	99.2669	85.683	99.2615	85.585	99.2807	85.934	99.2618	85.591	99.7183	94.249	99.7032	93.949	99.2361	85.127	99.7548	94.975
Pca56-3		99.1413	83.434	99.4919	89.855	99.6734	93.361	99.6645	93.186	99.7512	94.904	99.2495	85.368	99.7042	93.969	99.7177	94.237	99.5577	91.111	99.3003	86.291	99.2679	85.701	99.2448	85.284	99.2633	85.617	99.7332	94.545	99.2616	85.586	99.2863	86.035	99.2659	85.665	99.2593	85.546	99.2804	85.928	99.2633	85.617	99.7167	94.217	99.7018	93.922	99.2379	85.159	99.7522	94.924
Pca57-4		99.1312	83.257	99.4869	89.76	99.6711	93.316	99.6612	93.121	99.7508	94.895	99.2414	85.222	99.7023	93.931	99.7169	94.221	99.5511	90.984	99.2928	86.154	99.2589	85.538	99.2341	85.09	99.2538	85.446	99.7304	94.489	99.2546	85.46	99.2774	85.873	99.2572	85.508	99.2526	85.424	99.2739	85.81	99.2542	85.452	99.7157	94.197	99.6999	93.884	99.228	84.981	99.7515	94.91
Pca58-3		99.1338	83.302	99.4904	89.826	99.6725	93.343	99.6644	93.184	99.751	94.9	99.2463	85.311	99.7029	93.943	99.718	94.243	99.5527	91.016	99.2943	86.18	99.2642	85.634	99.24	85.196	99.2581	85.523	99.7324	94.529	99.258	85.521	99.282	85.957	99.264	85.63	99.2564	85.492	99.2767	85.861	99.2572	85.508	99.7169	94.221	99.7005	93.896	99.2316	85.045	99.7516	94.912
Pca59-6		99.1314	83.26	99.4871	89.764	99.6703	93.299	99.6606	93.109	99.7498	94.875	99.2414	85.222	99.6998	93.881	99.7156	94.195	99.549	90.944	99.2921	86.14	99.2599	85.556	99.2354	85.113	99.2549	85.465	99.7309	94.498	99.2543	85.454	99.2792	85.906	99.2591	85.541	99.2537	85.444	99.2726	85.787	99.2534	85.438	99.7146	94.174	99.6973	93.833	99.2277	84.975	99.7505	94.889
Pca60-7		99.1359	83.339	99.4909	89.836	99.6726	93.345	99.6647	93.189	99.7515	94.909	99.2446	85.279	99.7032	93.948	99.7177	94.237	99.5546	91.051	99.2955	86.203	99.2645	85.64	99.2407	85.209	99.2577	85.516	99.7326	94.533	99.2566	85.497	99.2828	85.971	99.2616	85.586	99.2569	85.501	99.2757	85.842	99.2571	85.505	99.7168	94.219	99.7007	93.899	99.2323	85.057	99.7523	94.925
Pca61-8		99.1317	83.266	99.4875	89.771	99.6694	93.283	99.6617	93.13	99.749	94.86	99.2405	85.206	99.7	93.885	99.7151	94.185	99.5513	90.989	99.293	86.157	99.2608	85.572	99.2366	85.136	99.2543	85.454	99.7305	94.49	99.2552	85.471	99.2787	85.897	99.2584	85.529	99.252	85.414	99.2725	85.785	99.2536	85.442	99.7141	94.165	99.6978	93.841	99.2279	84.978	99.7502	94.883
Pca62-9		99.1372	83.363	99.4924	89.865	99.6742	93.377	99.6642	93.18	99.7523	94.925	99.2483	85.346	99.7045	93.975	99.7193	94.268	99.5539	91.039	99.2985	86.258	99.2651	85.651	99.2425	85.241	99.2615	85.585	99.7333	94.547	99.2621	85.596	99.2845	86.002	99.2655	85.657	99.2596	85.551	99.2793	85.907	99.2598	85.554	99.7184	94.25	99.7023	93.93	99.2341	85.09	99.7531	94.942
Pca65-12		99.1416	83.44	99.4963	89.939	99.675	93.393	99.6701	93.295	99.7559	94.997	99.2516	85.406	99.7064	94.012	99.7223	94.328	99.5564	91.087	99.3016	86.314	99.2701	85.74	99.2454	85.294	99.2631	85.614	99.7381	94.641	99.2642	85.633	99.2872	86.052	99.2702	85.742	99.2643	85.635	99.2838	85.989	99.2637	85.624	99.7213	94.308	99.7044	93.973	99.2379	85.158	99.7566	95.012
Pca70-17		99.1273	83.187	99.4863	89.749	99.6695	93.285	99.6613	93.124	99.7497	94.873	99.2393	85.184	99.7005	93.895	99.716	94.203	99.5502	90.967	99.2891	86.087	99.2574	85.51	99.2338	85.085	99.2518	85.41	99.7307	94.494	99.2513	85.401	99.2767	85.86	99.256	85.485	99.2499	85.375	99.2712	85.76	99.2511	85.397	99.715	94.183	99.6982	93.85	99.2271	84.964	99.7506	94.892
Pca70-2		99.1287	83.212	99.4863	89.748	99.668	93.254	99.6601	93.099	99.7496	94.872	99.2389	85.176	99.6997	93.88	99.7149	94.181	99.5478	90.921	99.2899	86.1	99.2584	85.528	99.234	85.088	99.2532	85.435	99.7307	94.495	99.2521	85.415	99.2768	85.863	99.2571	85.506	99.2512	85.398	99.2719	85.773	99.252	85.414	99.7138	94.159	99.6975	93.837	99.2279	84.979	99.7505	94.889
Pca73-20		99.1321	83.272	99.4883	89.787	99.6691	93.277	99.6618	93.133	99.7501	94.882	99.2445	85.278	99.7003	93.891	99.7151	94.184	99.553	91.021	99.294	86.176	99.2621	85.596	99.2376	85.153	99.2563	85.49	99.7307	94.494	99.2545	85.458	99.2796	85.913	99.2596	85.551	99.2524	85.42	99.274	85.812	99.2545	85.458	99.7141	94.164	99.6981	93.848	99.2298	85.013	99.7511	94.901
Pca77-46		99.2437	85.263	99.5955	91.84	99.7621	95.121	99.772	95.32	99.8254	96.396	99.3435	87.082	99.7932	95.745	99.8012	95.907	99.6448	92.799	99.3972	88.075	99.3753	87.67	99.3436	87.083	99.3552	87.298	99.8218	96.324	99.3669	87.514	99.388	87.905	99.3664	87.504	99.3618	87.419	99.3744	87.653	99.3783	87.725	99.801	95.904	99.7918	95.718	99.3328	86.885	99.8256	96.4
PCA84-1-1		99.1298	83.231	99.4881	89.783	99.6709	93.312	99.6623	93.143	99.7505	94.89	99.2409	85.212	99.7014	93.913	99.716	94.202	99.5519	90.999	99.2919	86.138	99.2606	85.568	99.2345	85.098	99.2538	85.445	99.7316	94.512	99.254	85.449	99.279	85.902	99.2566	85.497	99.2517	85.408	99.272	85.775	99.2537	85.443	99.715	94.183	99.6991	93.867	99.229	84.999	99.7511	94.902
PCA84-1-1_1		99.1344	83.313	99.4906	89.83	99.6714	93.322	99.6633	93.163	99.7512	94.904	99.2444	85.276	99.7022	93.928	99.717	94.223	99.5518	90.998	99.2955	86.202	99.2637	85.624	99.2401	85.198	99.2567	85.499	99.7328	94.536	99.2582	85.525	99.2815	85.948	99.2626	85.604	99.2572	85.508	99.2763	85.853	99.2574	85.511	99.7159	94.201	99.6998	93.881	99.2309	85.033	99.7518	94.916
Pca85-1		99.1286	83.21	99.4863	89.749	99.6706	93.306	99.6624	93.144	99.749	94.86	99.2386	85.171	99.7009	93.904	99.7164	94.21	99.5497	90.958	99.2916	86.132	99.2569	85.501	99.2328	85.067	99.2533	85.436	99.7309	94.498	99.2519	85.412	99.2756	85.84	99.2565	85.495	99.2498	85.374	99.2704	85.746	99.2523	85.418	99.7155	94.192	99.6987	93.859	99.2267	84.957	99.7498	94.876
Pca85-26		99.1329	83.286	99.4899	89.818	99.6711	93.316	99.662	93.136	99.7494	94.867	99.2436	85.262	99.7017	93.919	99.7159	94.2	99.5516	90.994	99.2937	86.17	99.2623	85.599	99.2365	85.133	99.2557	85.48	99.731	94.501	99.2558	85.481	99.2814	85.946	99.2616	85.586	99.2555	85.477	99.2744	85.819	99.2567	85.498	99.715	94.183	99.6991	93.868	99.2293	85.004	99.7501	94.882
UVPca10-98		99.1303	83.241	99.4883	89.786	99.6703	93.299	99.663	93.157	99.7497	94.873	99.2416	85.226	99.7017	93.919	99.7161	94.204	99.5515	90.992	99.2925	86.148	99.2616	85.586	99.2366	85.135	99.255	85.467	99.7304	94.489	99.2548	85.464	99.2799	85.918	99.2576	85.514	99.2544	85.456	99.2728	85.789	99.2556	85.478	99.7152	94.186	99.6996	93.877	99.2301	85.018	99.7506	94.891
UVPca14-98		99.1236	83.122	99.4814	89.657	99.6663	93.222	99.6584	93.066	99.7472	94.824	99.2365	85.134	99.6987	93.859	99.7135	94.152	99.5469	90.903	99.2865	86.038	99.2533	85.437	99.23	85.016	99.2489	85.358	99.729	94.461	99.2478	85.337	99.2742	85.815	99.2524	85.421	99.2467	85.318	99.2665	85.675	99.2489	85.357	99.7126	94.135	99.6962	93.811	99.2234	84.897	99.7484	94.848
UVPca1-98		99.1348	83.32	99.4895	89.809	99.6713	93.319	99.6638	93.173	99.7504	94.887	99.2466	85.315	99.7024	93.932	99.7166	94.214	99.5542	91.044	99.2944	86.183	99.2624	85.602	99.2403	85.202	99.2593	85.545	99.7328	94.536	99.258	85.521	99.2802	85.924	99.2609	85.574	99.2562	85.489	99.2767	85.86	99.2571	85.505	99.7156	94.194	99.7	93.886	99.2316	85.045	99.7513	94.906
UVPca8-98		99.1308	83.25	99.4901	89.821	99.6718	93.329	99.6636	93.169	99.7514	94.907	99.2414	85.221	99.7018	93.921	99.7174	94.23	99.5527	91.015	99.2923	86.144	99.2605	85.567	99.2384	85.167	99.2555	85.476	99.7327	94.535	99.2548	85.463	99.2802	85.924	99.2597	85.553	99.255	85.467	99.2734	85.801	99.2551	85.47	99.7164	94.21	99.6997	93.879	99.2294	85.006	99.7524	94.927
[truncated: 16 more columns]
