# Supplementary material for: A high-resolution haplotype collection uncovers somatic hybridization, recombination and intercontinental movement in oat crown rust
Source: PLoS Genet. 2024 Nov 21;20(11):e1011493. doi: 10.1371/journal.pgen.1011493 (PMC11642970; doi:10.1371/journal.pgen.1011493)
Supplement: S8 Table — Virulence of P. coronata f. sp. avenae isolates from lineages L1, L2, and L-TW proposed to be related through somatic hybridization on the 24 lines in common between the USA differential set and subset of lines included in this study. (XLSX) [file pgen.1011493.s025.xlsx]

## Sheet: S8 Table
Table S8. Virulence of P. coronata f. sp. avenae isolates from lineages L1, L2, and L-TW proposed to be related through somatic hybridization on the 24 lines in common between the USA differential set and subset of lines included in this study.
Isolate	Lineage	Phenotype publication	N virulent	%	Average %	Pc14	Pc35	Pc36	Pc38	Pc39	Pc40	Pc45	Pc46	Pc48	Pc50	Pc51	Pc52	Pc54	Pc56	Pc61	Pc62	Pc63	Pc64	Pc67	Pc68	Pc70	Pc71	Pc91	WIX4361-9
TW-SW01	L-TW	Ho et al. 2024	0	0	1.66667	L	L	L	L	L	L	L	L	L	L	L	L	L	L	L	L	L	L	L	L	L	L	L	L
TW-NTU04	L-TW	Ho et al. 2024	0	0		L	L	L	L	L	L	L	L	L	L	L	L	L	L	L	L	L	L	L	L	L	L	L	L
TW-19061	L-TW	Ho et al. 2024	0	0		L	L	L	L	L	L	L	L	L	L	L	L	L	L	L	L	L	L	L	L	L	L	L	L
TW-NTU03	L-TW	Ho et al. 2024	1	4.16667		L	L	L	L	L	L	L	L	L	L	L	L	L	L	L	L	L	L	H	L	L	L	L	L
TW-NTU01	L-TW	Ho et al. 2024	1	4.16667		L	L	L	L	L	L	L	L	L	L	L	L	L	L	L	L	L	L	H	L	L	L	L	L
20ACT14	L1	*	13	54.1667	51.4423	H	H	H	H	H	H	L	L	H	H	L	H	L	H	L	L	L	L	H	H	H	L	L	1
20ACT25	L1	*	14	58.3333		H	H	H	H	H	H	L	L	H	H	L	H	L	H	L	L	L	L	H	H	H	H	L	L
20QLD11	L1	*	15	62.5		H	H	H	H	H	H	L	L	H	H	L	H	L	H	H	L	L	L	H	H	H	H	L	L
20QLD86	L1	*	14	58.3333		H	H	H	H	H	H	L	L	H	H	L	H	L	H	L	L	L	L	H	H	H	H	L	L
20WA97	L1	*	7	29.1667		H	L	H	L	H	H	L	L	L	L	L	L	L	L	L	L	L	L	H	L	H	H	L	L
21NSW100	L1	*	10	41.6667		H	L	H	H	H	H	L	L	L	L	H	L	L	L	L	L	H	L	H	L	H	H	L	L
21NSW102	L1	*	7	29.1667		H	H	H	L	L	L	L	L	L	L	L	L	H	H	L	L	L	L	H	L	H	L	L	L
21QLD135	L1	*	11	45.8333		H	L	H	H	H	H	L	L	L	L	L	L	H	H	L	L	H	L	H	L	H	H	L	L
22NSW08	L1	*	20	83.3333		H	H	H	H	H	H	H	H	H	L	H	H	H	H	H	L	L	L	H	H	H	H	H	H
22NSW103	L1	*	15	62.5		H	H	H	H	H	H	L	L	H	L	L	H	L	H	L	L	L	L	H	H	H	H	H	H
22NSW107	L1	*	5	20.8333		H	L	H	L	L	L	L	L	L	L	L	L	H	L	L	L	L	L	H	L	H	L	L	L
22NSW123	L1	*	15	62.5		H	H	H	H	H	H	L	L	H	L	L	H	L	H	L	L	L	L	H	H	H	H	H	H
22NSW79	L1	*	14	58.3333		H	H	H	H	H	H	L	L	H	H	L	H	L	H	L	L	L	L	H	H	H	H	L	L
22NSW97	L1	*	6	25		H	H	H	L	L	L	L	L	L	L	L	L	H	L	L	L	L	L	H	L	H	L	L	L
22QLD110	L1	*	6	25		H	H	H	L	L	L	L	L	L	L	L	L	H	L	L	L	L	L	H	L	H	L	L	L
22QLD114	L1	*	14	58.3333		H	H	H	H	H	L	L	L	H	L	H	H	L	H	L	L	L	L	H	H	H	H	H	L
22QLD116	L1	*	15	62.5		H	H	H	H	H	H	L	L	H	L	H	H	L	H	L	L	L	L	H	H	H	H	H	L
22QLD118	L1	*	16	66.6667		H	H	H	H	H	H	L	L	H	H	H	H	L	H	H	L	L	L	H	H	H	H	L	L
22SA132	L1	*	14	58.3333		H	H	H	H	H	H	L	L	L	L	H	L	H	H	L	L	H	L	H	L	H	H	L	H
22VIC117	L1	*	11	45.8333		H	H	L	H	H	L	L	L	H	L	L	H	L	L	L	L	L	L	H	H	H	H	L	H
22VIC126	L1	*	15	62.5		H	H	H	H	H	L	H	L	H	H	L	H	H	H	L	L	L	L	H	H	H	H	L	L
22VIC128	L1	*	7	29.1667		H	H	H	L	L	L	L	L	L	L	L	L	H	H	L	L	L	L	H	L	H	L	L	L
23WA07	L1	*	14	58.3333		H	H	H	H	H	H	L	L	H	H	L	H	L	H	L	L	L	L	H	H	H	H	L	L
23VIC09	L1	*	14	58.3333		H	H	H	H	H	H	L	L	H	L	L	H	L	H	L	L	L	L	H	H	H	H	H	L
23WA20	L1	*	15	62.5		H	H	H	H	H	H	L	L	H	H	H	H	L	H	L	L	L	L	H	H	H	H	L	L
23WA43	L1	*	14	58.3333		H	H	H	H	H	H	L	L	H	H	L	H	L	H	L	L	L	L	H	H	H	H	L	L
20ACT40	L2	*	2	8.33333	10.4167	L	L	L	L	L	L	L	L	L	L	L	L	L	L	L	L	L	L	H	L	H	L	L	L
20ACT80	L2	*	5	20.8333		H	L	L	L	L	L	L	L	L	L	L	L	H	H	L	L	L	L	H	L	H	L	L	L
21ACT105	L2	*	3	12.5		L	L	L	L	L	L	L	L	L	L	H	L	H	L	L	L	L	L	L	L	H	L	L	L
21ACT116	L2	*	1	4.16667		L	L	L	L	L	L	L	L	L	L	L	L	L	L	L	L	L	L	L	L	H	L	L	L
21NSW142	L2	*	3	12.5		L	H	L	L	L	L	H	L	L	L	L	L	L	L	L	L	L	L	L	L	H	L	L	L
23NSW13	L2	*	1	4.16667		L	L	L	L	L	L	L	L	L	L	L	L	L	L	L	L	L	L	L	L	H	L	L	L
