# Supplementary material for: A high-resolution haplotype collection uncovers somatic hybridization, recombination and intercontinental movement in oat crown rust
Source: PLoS Genet. 2024 Nov 21;20(11):e1011493. doi: 10.1371/journal.pgen.1011493 (PMC11642970; doi:10.1371/journal.pgen.1011493)
Supplement: S9 Table — Virulence of P. coronata f. sp. avenae isolates from lineages L-1990 and L-2017 proposed to be related through somatic hybridization on the USA differential set. (XLSX) [file pgen.1011493.s026.xlsx]

## Sheet: S9 Table
Table S9. Virulence of P. coronata f. sp. avenae isolates from lineages L-1990 and L-2017 proposed to be related through somatic hybridization on the USA differential set.
Isolate	Lineage	Phenotype publication	N virulent	%	Average %	Pc14	Pc35	Pc36	Pc38	Pc39	Pc40	Pc45	Pc46	Pc48	Pc50	Pc51	Pc52	Pc53	Pc54	Pc55	Pc56	Pc57	Pc58	Pc59	Pc60	Pc61	Pc62	Pc63	Pc64	Pc67	Pc68	Pc70	Pc71	Pc91	Pc94	Pc96	Marvelous	H548	IAB605Xsel.	WIX4361-9	TAM-O-405	Belle	HiFi	Leggett	Stainless
90KS101-1	L-1990	Miller et al. 2020	5	12.5	13	L	L	L	L	L	L	H	L	L	L	L	L	L	H	L	L	L	L	L	L	L	L	L	L	H	L	L	L	L	L	L	H	L	H	L	L	L	L	L	L
90MN153-1	L-1990	Miller et al. 2020	6	15		L	L	L	L	L	L	H	L	L	L	L	L	L	H	L	L	L	L	L	L	L	L	L	L	H	L	H	L	L	L	L	H	L	H	L	L	L	L	L	L
90MN3B-1	L-1990	Miller et al. 2020	5	12.5		L	L	L	L	L	L	H	L	L	L	L	L	L	H	L	L	L	L	L	L	L	L	L	L	H	L	L	L	L	L	L	H	L	H	L	L	L	L	L	L
90TX52-1	L-1990	Miller et al. 2020	5	12.5		L	L	L	L	L	L	H	L	L	L	L	L	L	H	L	L	L	L	L	L	L	L	L	L	H	L	L	L	L	L	L	H	L	H	L	L	L	L	L	L
90TX58-1	L-1990	Miller et al. 2020	5	12.5		L	L	L	L	L	L	H	L	L	L	L	L	L	H	L	L	L	L	L	L	L	L	L	L	H	L	L	L	L	L	L	H	L	H	L	L	L	L	L	L
17LA50-2	L-2017	Hewitt et al. 2023	12	30	22.9167	L	L	H	L	L	L	H	H	L	L	L	L	L	H	L	H	H	L	L	L	H	L	L	L	H	L	H	L	L	L	L	H	H	H	L	L	L	L	L	L
17LA50-3	L-2017	Hewitt et al. 2023	11	27.5		L	L	H	L	L	L	H	L	L	L	L	L	L	H	L	H	H	L	L	H	H	L	L	L	H	L	H	L	L	L	L	H	L	H	L	L	L	L	L	L
17TX12-3	L-2017	Hewitt et al. 2023	8	20		L	L	L	L	L	L	H	L	L	L	L	H	L	H	L	L	H	L	L	H	L	L	L	L	L	L	H	L	L	L	L	H	L	H	L	L	L	L	L	L
17TX15-3	L-2017	Hewitt et al. 2023	6	15		L	L	L	L	L	L	H	L	L	L	L	L	H	H	L	L	L	L	L	H	L	L	L	L	L	L	L	L	L	L	L	H	L	H	L	L	L	L	L	L
17TX44-3	L-2017	Hewitt et al. 2023	12	30		L	L	H	L	L	L	H	H	L	L	L	L	H	H	L	L	H	H	L	H	L	L	L	L	H	L	L	H	L	L	L	H	L	H	L	L	L	L	L	L
17TX59-2	L-2017	Hewitt et al. 2023	6	15		L	L	L	L	L	L	H	L	L	L	L	L	L	H	L	L	H	L	L	L	L	L	L	L	H	L	L	L	L	L	L	H	L	H	L	L	L	L	L	L
