# Supplementary material for: A high-resolution haplotype collection uncovers somatic hybridization, recombination and intercontinental movement in oat crown rust
Source: PLoS Genet. 2024 Nov 21;20(11):e1011493. doi: 10.1371/journal.pgen.1011493 (PMC11642970; doi:10.1371/journal.pgen.1011493)
Supplement: S10 Table — Percent of each P. coronata f. sp. avenae haplotype’s genome sequence (Hap. rows) that is shared by other haplotypes in the haplotype collection (Hap. columns). Shading reflects the range of values (minimum = 0.70 –white; maximum = 55.29 –red). Outlined values are comparisons between haplotypes from the same isolate. (XLSX) [file pgen.1011493.s027.xlsx]

## Sheet: S10 Table
S10 Table. Percent of each P. coronata f. sp. avenae haplotype's genome sequence (Hap. rows) that is shared by other haplotypes in the haplotype collection (Hap. columns). Shading reflects the range of values (minimum = 0.70% – white; maximum = 55.29% – red). Outlined values are comparisons between haplotypes from the same isolate.
Lineage			L18		L1		L9		L2	L11		L16		14		13
	Isolate		20NSW19		20QLD86		20WA72		21ACT116	20WA94		21WA134		20WA89		21WA139		Pca203		90AR100		90MN14B		90TX52		18MNBT34		18MNBT36		18MNBT50
		Hap.	3	4	5	6	7	8	23	25	26	27	28	29	30	31	32	1	2	9	10	11	12	13	14	15	16	17	18	19	20
L18	20NSW19	3		2.53788	3.85758	1.21818	23.5517	29.3382	0.913635	55.2249	3.45151	29.2367	25.9881	22.3336	20.9123	17.3593	31.47	0.913635	2.43637	1.82727	1.72576	0.81212	1.01515	1.01515	3.24849	1.21818	1.52273	1.11667	1.01515	1.42121	0.81212
		4	3.18739		2.77612	1.6451	19.4329	27.8641	1.02819	43.2871	2.77612	26.6303	26.219	29.7149	32.9023	22.7231	25.6021	1.74792	2.57048	1.95356	1.85074	1.13101	1.23383	1.6451	2.05638	1.54229	1.85074	1.6451	0.925371	1.6451	1.23383
L1	20QLD86	5	3.51717	2.99994		1.86203	26.5859	19.7584	1.44825	3.72406	44.3788	16.5515	19.6549	20.5859	22.5514	28.7582	20.0687	1.13791	3.10339	3.93097	1.24135	1.75859	1.13791	1.96548	10.1378	1.44825	1.96548	1.65514	1.24136	1.3448	1.75858
		6	0.710367	1.31925	1.11629		1.21777	1.21777	4.05925	0.913329	1.11629	1.11629	1.01481	1.21777	0.913329	1.11629	0.913329	18.5712	13.7	1.11629	14.2074	13.1926	11.7719	17.1504	1.82667	10.6555	11.8733	12.2793	10.5541	10.8585	9.33629
L9	20WA72	7	23.2376	20.1666	26.8205	1.63789		21.8044	1.53552	20.1666	24.466	24.5684	18.4263	26.1039	21.8044	21.5997	19.9618	1.43315	2.66157	3.37815	1.94499	1.43315	1.22842	2.04736	6.96103	1.53552	1.94499	1.94499	1.43315	1.53552	1.53552
		8	29.9146	27.9879	21.0923	1.92669	21.7007		1.62248	30.8272	20.3825	22.512	22.1063	26.6696	26.8724	23.019	23.4246	1.72388	3.34637	2.94075	1.82529	1.62248	1.21686	1.82529	5.07025	1.72388	2.0281	1.92669	1.52107	1.92669	2.23091
L2	21ACT116	23	1.22521	1.02101	1.73572	4.39036	1.73572	1.22521		0.816808	1.22521	1.73572	1.22521	1.02101	1.42942	1.42942	1.32731	4.79876	2.85883	1.22521	3.87985	3.98195	4.49245	5.10507	1.12311	3.57354	4.90087	3.47144	5.51347	4.28826	4.59457
L11	20WA94	25	55.2891	42.7881	2.74409	1.5245	18.8023	30.8968	0.711431		3.35389	24.2906	22.766	25.7135	28.3559	19.4121	23.3759	1.32123	2.7441	1.32123	1.72777	1.11796	1.11796	1.11796	2.54083	1.2196	1.32123	1.2196	1.11796	1.01633	1.01633
		26	3.40013	3.60619	44.0989	1.85461	25.0374	20.7099	1.64855	3.81227		17.1037	22.3585	23.801	22.8737	24.5222	17.825	1.23641	3.9153	4.2244	1.95765	1.75158	1.54551	1.85461	8.86095	1.75158	1.95765	1.64855	1.33944	1.13338	1.85461
L16	21WA134	27	29.7539	26.7785	16.8263	1.64159	23.7005	22.5719	1.23119	24.0083	16.4159		21.9563	19.9043	22.7771	22.6745	22.3667	1.23119	3.18058	2.87278	2.25718	1.12859	1.64159	1.53899	5.43775	1.94938	1.33379	1.53899	1.43639	1.64159	1.43639
		28	26.3305	26.3305	19.0844	1.42877	19.5947	22.0441	1.63288	23.4729	22.4523	22.3502		26.3304	21.3297	24.5955	22.1461	1.53083	3.8781	2.75549	2.14317	1.63288	1.42877	1.83699	5.81716	2.14316	1.83699	1.42877	1.73494	1.22466	1.93905
14	20WA89	29	22.8932	31.2087	20.3266	2.05318	26.5889	27.1022	1.84786	27.5129	23.6118	22.8932	26.2809		23.9198	20.6346	26.2809	1.64254	3.79839	3.49042	2.56648	2.05319	1.7452	2.15584	5.95425	1.74521	2.2585	1.84786	1.23191	1.95052	1.7452
		30	21.2488	32.8851	21.1476	1.21421	20.6417	25.0938	0.809472	29.1412	22.0582	21.9571	20.844	22.3618		25.5997	24.0819	0.910657	2.73197	2.63079	2.02368	1.21421	0.809472	0.910656	5.16039	1.31539	1.11303	1.61895	0.809474	1.11302	1.11302
13	21WA139	31	16.7455	21.8821	28.3542	1.54098	21.3684	22.0875	1.13005	18.5946	23.1148	22.8067	23.7312	20.752	25.375		19.7247	1.13005	2.77377	2.67104	1.43825	1.43825	1.43825	1.13005	5.34208	1.54098	1.64371	1.23279	1.02732	0.924588	1.13005
		32	31.7967	24.9245	20.4114	1.53853	20.1037	23.591	1.3334	23.6936	17.4368	22.8731	22.1551	26.2579	23.8988	19.1805		1.6411	3.28221	2.76937	1.74367	1.6411	1.53854	1.94881	6.46186	1.74367	1.74367	1.3334	1.43597	1.43597	1.84624
	Pca203	1	0.983313	1.5733	1.47497	20.453	1.27831	1.5733	5.3099	1.17998	1.17998	1.27831	1.47497	1.5733	1.47497	1.76996	1.5733		2.16329	1.08164	33.3345	19.568	16.0281	22.813	1.17998	16.4214	16.618	16.8147	17.4047	16.8147	16.9131
		2	1.92907	1.52295	3.75661	14.6204	2.53825	2.43672	3.55356	2.13213	3.85814	2.33519	3.0459	2.63978	2.74131	2.84284	2.13213	1.92907		2.0306	27.3117	8.22396	9.44232	13.7066	2.23366	7.31019	8.02089	7.20865	8.73161	7.7163	6.90406
	90AR100	9	2.11661	2.01582	4.03166	1.00791	3.32612	2.72136	1.1087	2.01582	2.51979	2.41899	2.11662	2.82216	3.22532	2.3182	2.82216	0.705537	1.91503		0.907119	1.31029	1.41107	1.00791	2.62057	1.10871	1.31029	1.20949	0.907119	0.806328	0.806328
		10	1.90578	1.70517	2.10639	16.1491	1.80548	1.80548	4.51369	1.50456	2.10639	1.60487	1.70517	1.80547	1.80548	1.70517	1.50456	32.7998	26.6811	1.50456		15.8481	17.0518	17.8543	1.70517	13.4408	13.6414	14.8451	13.5411	12.7387	13.7417
	90MN14B	11	1.00259	1.20311	1.40363	14.1365	1.00259	0.902331	4.51166	0.902331	1.20311	1.40363	1.30337	1.30337	1.40363	1.40363	0.701813	18.3474	8.52203	1.40363	16.0415		13.936	15.1391	1.10285	18.0466	15.3396	13.6352	15.4399	13.1339	16.242
		12	1.69083	1.88975	1.98922	12.5321	2.08867	1.39245	4.27681	1.39245	1.79029	2.2876	1.98922	1.69083	1.69083	1.69083	1.69083	16.1127	9.24987	1.69083	16.8089	14.5213		15.317	1.49191	15.5159	16.1127	16.8089	15.2175	14.9191	14.5213
	90TX52	13	1.11671	1.21823	1.82734	16.9537	2.03038	1.21823	5.17748	1.01519	1.6243	1.42127	1.42127	1.52278	1.31975	1.11671	1.01519	22.7404	13.4006	1.21823	18.0705	15.837	15.634		1.01519	13.9081	14.2127	15.1264	16.7507	12.9945	14.8218
		14	3.39072	2.87698	10.6859	2.77423	7.0897	5.8567	1.74673	3.18523	8.93919	4.82921	6.06221	6.0622	5.65121	6.6787	6.47321	1.13024	4.00722	2.77423	2.15773	1.64398	2.56873	2.05498		2.56873	2.77423	2.87698	2.15773	1.84948	2.15773
	18MNBT34	15	1.69923	1.69923	2.49887	10.0954	1.89914	1.49932	3.39846	1.39937	2.09905	2.199	2.09905	1.59928	1.89914	2.199	1.69923	15.2931	8.09635	1.49932	12.5943	16.9924	15.7929	12.3944	1.79919		16.2927	16.2927	15.1932	14.7933	16.1927
		16	1.30818	1.7107	2.01258	12.478	1.81132	1.20755	4.02517	1.20755	1.7107	1.7107	1.30818	2.11321	1.10692	1.40881	1.50944	15.5975	7.64783	1.30818	12.478	15.2957	14.6919	14.0881	2.31447	15.4969		18.5158	22.6417	15.7988	13.0818
	18MNBT36	17	1.40062	1.50066	1.6007	12.2054	1.40062	1.40062	3.00132	1.30057	1.20053	1.40062	1.6007	1.30057	1.90084	1.50066	1.20053	15.0066	8.00352	1.30057	13.706	13.2058	14.4064	15.7069	2.30101	16.1071	18.5082		16.1071	19.1084	15.2067
		18	1.40535	1.1042	1.90726	10.8413	1.30497	1.30497	4.81834	1.1042	1.40535	1.80688	1.60611	1.40535	1.40535	1.90726	1.60611	16.7639	8.83365	1.30497	13.1501	16.6635	14.8566	15.76	1.50573	15.76	22.0842	16.3623		15.8604	13.652
	18MNBT50	19	1.91638	1.81552	1.71465	11.0948	1.81552	1.51293	4.03448	1.91638	1.61379	1.91638	1.71465	1.81552	2.1181	1.51293	1.91638	16.5414	7.76638	1.31121	13.4147	13.7172	14.3224	13.1121	2.01724	15.1293	15.4319	19.769	15.9362		15.331
		20	1.11246	1.11246	1.2136	9.20311	1.2136	0.910197	5.56232	0.910197	0.910197	1.31473	1.11246	1.2136	0.809064	1.11246	1.51699	15.979	6.57365	1.11246	12.3382	14.2598	14.1586	14.7654	1.31473	14.3609	14.1586	15.4734	14.0575	13.8552
